# Supplementary material for: Insulin-like peptide 8 (Ilp8) regulates female fecundity in flies
Source: Front Cell Dev Biol. 2023 Jan 18;11:1103923. doi: 10.3389/fcell.2023.1103923 (PMC9890075; doi:10.3389/fcell.2023.1103923)
Supplement: Supplementary file 1 [file Table2.XLSX]

## Sheet: Primers
Primer	Sequence	Efficiency (%)	R2
DrGAPDH F	ACCCCGCTAACATCAACTGG	102	0.9891
DrGAPDH R	ATGACGACCTTCTTGGCACC
DrIlP8 F	TCACTACCATCGGCTCATCCA	106.5	0.9925
DrIlP8 R	CGCTTGTGGCGTTTCTCCTG
BdIlp8 F	CCCACACTGCTTATTTGCGG	111.6	0.9961
BdIlp8 R	TCTCTACCCTCATCTTGCTGGA
BdRpl32 F	CGATTTCTCCGCAGTATTCAC	107.5	0.9813
BdRpl32 R	GCCAGTACCTCATGCCTAACA
dRpl32 F	ATGCTAAGCTGTCGCACAAATG	109.1	0.9993
dRpl32 R	GTTCGATCCGTAACCGATGT
dIlP8 F	GAATCGACTTGGATCCGGCA	135.1	0.9925
dIlP8 R	TGAGGCGATTGAAGTGCTCC
dIlp3 F	GATATTGTGCTGCCAAGCCG	103.5	0.9981
dIlp3 R	ACGTGAGTGCTTTCCCCAAT
Jhe F	GCAGTTGATCGCAAGTCGTC	105.3	0.9962
Jhe R	AGCGACCTCAACCGAATCTG
Jhedup F	ACATGCCAGGGAATTTCGGT	105	0.9824
Jhedup R	TCATGTGCAAGTGGGCAGAT
DptA F	CTCAATCTTCAGGGAGGCGG	103.2	0.9884
DptA R	AGGTGCTTCCCACTTTCCAG
Nep F	GTCAACAAGACGGACTGGGT	108.7	0.9875
Nep R	CGTTGGGCGTTGAAGAAGTG
Jon99cii F	ATCTCCCTGATCCGTACCCC	111.1	0.9988
Jon99cii R	CCTGGTAGCGGTCGTTGTAG
Def F	TCAGCCAGTTTCCGATGTGG	107.1	0.9944
Def R	CCACTTGGAGAGTAGGTCGC
edin F	GTGGCCTCCTATCGTCAACC	106.8	0.9947
edin R	CCCACTTGGTTGTCCTTGCT
BdNep2 F	TTGGCTTAGGCACACGCATA	98.4	0.9929
Bdnep2 R	CATCAGGCCGTCAACGTCTA
Bdwbl F	CTTGCCAGTCTAGTGCTCGT	106.1	0.9943
Bdwbl R	AGCTCATCCAAATCCACGCA
DrJon99cii F	GAATCCAGTCCAGGTAGCCG	113.4	0.9987
DrJon99cii R	GCAACCGCATTGTGGGTATC
dsBdilp8 F	taatacgactcactatagggCCCACATTGCTTATTTGCGG
dsBdilp8 R	taatacgactcactatagggTCACGCTTGTAGCGTTCCTT
dsDrILP8 F	taatacgactcactatagggCTCCTACCCAGAGAACCCGA
dsDrILP8 R	taatacgactcactatagggTCATCTTGTCCAGCGAGCAG
dseGFP F	taatacgactcactatagggCACAAGTTCAGCGTGTCCG
dseGFP R	taatacgactcactatagggTTCACCTTGATGCCGTTC

## Sheet: dsRNA targeting region
Species	mRNA sequence			Target region
D. mercatorum	AGTTAATTGGCATCCTTTTCTTGTCTGACGTCGGTTCAGTTCTAAGCACAAATTGTTGTTGTTGTTGTGGCGGCGGCGGCGGCGCGCCTTTTCGCTTACGCATGCGCGAGCGCAACTCTCTTTAGCTACCTCCTACCCAGAGAACCCGAAGCTGCTGCTGCTACTCCTGCGCTCTGGCTCTGGCTCGGCCCCTGTATTTGCATACGTATAAAAGCTAACAGCATTGGGCGAAGCTTTCATTTGCGCTCGAAGCTTATCAGGTGACGGTCGGTGGTTGTTTTTCGTTTGATTTCGCTTTGCCGCCAAAAATAACACGTATACGTCGCGTTCGCCAGTGGGGCAGGTGCAAGTGCATATAAGACAACTCCACAAATACCAATTGGAATTAATTAAAAATAT…			CTCCTACCCAGAGAACCCGAAGCTGCTGCTGCTACTCCTGCGCTCTGGCTCTGGCTCGGCCCCTGTATTTGCATACGTATAAAAGCTAACAGCATTGGGCGAAGCTTTCATTTGCGCTCGAAGCTTATCAGGTGACGGTCGGTGGTTGTTTTTCGTTTGATTTCGCTTTGCCGCCAAAAATAACACGTATACGTCGCGTTCGCCAGTGGGGCAGGTGCAAGTGCATATAAGACAACTCCACAAATACCAATTGGAATTAATTAAAAATATAATAAGAAAAAAAACAGCAACAACAACAACAGCCACAATGAACTTTAAGTTCATGCTGCTCGCCCTCATCCTGGGCAGCTGCCTGCTGAGCGAGGCGCGCGCCTACTGCTCGCTGGACAAGATGA
B. dorsalis	TGGCGCTTTCATTTGCACTCGATATTTTAATTATGAAACATATCGCTGAACGCGGCGAATTCAAGCACAATTAAGAACGGAAAGTGCACGGAGCCATACGGCGCTTGGATTACGGTTAACGCTACGTGTGTGAAATAAGTGAAATTTGAGTCTATTAAGTTAGACCTTTTTGAAATTTTCGTGCGAGTCTTGAAAATCACAGAAAGAAAGTTTTCAAATTGTAAAAAAGGTTTGGAAGTGACAAAACGGCACCTTTAAAAAGGCAGCTGAAATAAAAATAAAAAAAAACTGTAAAAAATACTTTAATTGATTGGATATATAAAGTGTTACAATCAAAAATATCTACGTGCTATATTAATAGTTTACCCAACTTCAAAAAAGAAAAATCAAAATGCATAT…			CCCACATTGCTTATTTGCGGCGCGCTGGCCAAAAGCCATGCCTATTGTTCACTGGAAAAAATGAAGATGTTCGCTATGGAAGCGTGCGAGCACCTATTCCAGCAAGATGAGGGAAGAGAGAAGCGTTCGCTGGCTCTACCATATGAACACAATTACATACATCACAATGAATATCCAAAATTGAATGATAAGCGTCACTTCATCAGCCGCAGCTTATACCCACATGGTGGTTATCTGAAAGTGGGCCAAGAGCACTTCAAAATTCTGAGTAAAGTCGATGTCTTTCCACGCTACAAGCCGAAAAAGCTGCATCACGACAAGAAGGAACGCTACAAGCGTGA
