# Supplementary material for: Insulin-like peptide 8 (Ilp8) regulates female fecundity in flies
Source: Front Cell Dev Biol. 2023 Jan 18;11:1103923. doi: 10.3389/fcell.2023.1103923 (PMC9890075; doi:10.3389/fcell.2023.1103923)
Supplement: Supplementary file 5 [file Table3.XLS]

#ID	gene_name	w11181_Count	w11182_Count	w11183_Count	dilp81_Count	dilp82_Count	dilp83_Count	w11181_FPKM	w11182_FPKM	w11183_FPKM	dilp81_FPKM	dilp82_FPKM	dilp83_FPKM	pValue	FDR	log2FC	regulated
FBgn0000044	Act57B	4020	3819	4027	1970	1551	1563	44.02824687	43.2100238	46.31515156	23.97915419	23.52078895	19.08970183	4.10E-39	1.79E-37	-1.092589124	down
FBgn0000045	Act79B	16903	16087	16408	3965	3161	3734	197.1330967	193.8207732	200.9497731	51.39267678	51.04521011	48.56293131	4.53E-226	2.18E-223	-2.053006653	down
FBgn0000047	Act88F	28816	27897	27483	1865	1717	1736	341.1266187	341.1684981	341.6505875	24.53708935	28.14407351	22.91745894	0	0	-3.824809225	down
FBgn0000075	amd	1097	922	986	429	309	480	11.55875939	10.03610102	10.90982115	5.023705618	4.508144445	5.640020214	5.97E-17	9.97E-16	-1.1500379	down
FBgn0000092	CG2650	282	289	303	94	75	98	5.256325659	5.564940253	5.930781233	1.947257135	1.935660406	2.037014211	1.36E-18	2.51E-17	-1.514376032	down
FBgn0000276	CecA1	28	10	17	584	415	780	1.559555859	0.575403382	0.994324052	36.15081099	32.00558334	48.44760727	1.24E-68	1.09E-66	4.490673973	up
FBgn0000277	CecA2	2	0	0	205	143	250	0.106376144	0	0	12.1179848	10.53137393	14.82822216	8.71E-50	4.93E-48	5.039135763	up
FBgn0000279	CecC	22	29	22	113	91	97	1.076162805	1.465489806	1.130092773	6.143219517	6.163557279	5.291293576	5.91E-13	7.37E-12	1.891281299	up
FBgn0000286	Cf2	113	145	135	50	50	46	0.504287287	0.668493341	0.632658671	0.24798869	0.308961474	0.228924479	4.90E-07	3.18E-06	-1.179380217	down
FBgn0000355	Cp15	194892	191841	179124	22371	18457	28842	7145.446712	7266.182627	6896.444909	911.5553919	936.9819654	1179.221997	2.47E-109	3.89E-107	-2.825036835	down
FBgn0000356	Cp16	40015	39397	37343	15669	11485	16931	1447.421168	1472.193033	1418.461077	629.9058955	575.2251224	682.9509841	1.22E-34	4.66E-33	-1.267661256	down
FBgn0000357	Cp18	58419	57828	56286	16199	13072	18603	1699.620744	1738.063279	1719.627616	523.7793883	526.5925263	603.5534236	1.97E-61	1.48E-59	-1.700636441	down
FBgn0000358	Cp19	78361	79127	75792	22460	17546	25601	2272.801893	2370.914105	2308.453338	723.9918192	704.6516694	828.043914	3.21E-57	2.19E-55	-1.681608911	down
FBgn0000359	Cp36	476314	464508	450561	152294	122678	152881	8058.825527	8118.973279	8005.125112	2863.67346	2873.954189	2884.474797	6.40E-109	9.72E-107	-1.569033971	down
FBgn0000360	Cp38	349349	331032	341558	138584	105266	123574	5281.285766	5169.870304	5422.265076	2328.389057	2203.449141	2083.253378	2.55E-107	3.74E-105	-1.351250441	down
FBgn0000427	1-Dec	3284	3110	3291	1552	879	1022	10.88618647	10.65031657	11.45609544	5.717769344	4.034560601	3.777968597	6.29E-25	1.60E-23	-1.348245679	down
FBgn0000500	Dsk	80	75	90	28	20	37	2.654729782	2.571112653	3.136237653	1.032644082	0.918956762	1.369199986	2.01E-05	9.99E-05	-1.203463803	down
FBgn0000644	Fcp3C	1768	1784	1688	161	142	159	34.6655883	36.13604942	34.75560691	3.508362695	3.855133358	3.476548286	5.99E-198	2.34E-195	-3.315467577	down
FBgn0001083	fw	154	100	181	36	25	67	0.618942507	0.415201674	0.763913674	0.160803088	0.139124733	0.300288858	8.09E-06	4.37E-05	-1.357272401	down
FBgn0001089	Gal	3208	3322	3146	1355	1208	1480	25.83057738	27.63305425	26.60079356	12.12554712	13.46794816	13.28912226	3.16E-32	1.08E-30	-1.118997819	down
FBgn0001149	GstD1	45306	43050	44036	12304	10213	13175	1014.777309	996.1338305	1035.759702	306.2835297	316.7401412	329.079234	2.94E-96	3.77E-94	-1.750218208	down
FBgn0001311	kkv	236	263	263	12	7	8	0.80667934	0.928697309	0.944019141	0.045586103	0.033130022	0.030493954	5.06E-52	3.03E-50	-4.03527613	down
FBgn0002562	Lsp1alpha	0	1	2	70	58	53	0	0.007430924	0.015107041	0.559594745	0.577664973	0.42513219	2.98E-20	5.94E-19	3.419584882	up
FBgn0002563	Lsp1beta	6255	6329	6252	2160	1807	2040	42.96305699	44.90890485	45.09443511	16.48860472	17.18544417	15.6254616	1.99E-105	2.86E-103	-1.516329379	down
FBgn0002564	Lsp1gamma	121	78	101	13	4	16	0.913512049	0.60834931	0.80073056	0.109077344	0.041814186	0.134705001	9.18E-14	1.24E-12	-2.409114309	down
FBgn0002772	Mlc1	1002	947	844	282	325	330	13.38014788	13.06389491	11.83509528	4.185088	6.009125858	4.914077018	2.83E-22	6.17E-21	-1.392025411	down
FBgn0002773	Mlc2	38859	37589	37658	10789	8664	11718	320.9652356	320.7426069	326.6327644	99.03982461	99.08765858	107.9331112	1.28E-81	1.38E-79	-1.729852953	down
FBgn0002926	ndl	723	731	723	164	147	144	1.658750487	1.732565453	1.741875792	0.418166183	0.466976309	0.368417359	4.00E-59	2.87E-57	-2.079413996	down
FBgn0002940	ninaE	1337	1407	1251	3118	2444	2510	15.89730515	17.28286382	15.62016198	41.20315844	40.23722784	33.28132835	1.35E-36	5.61E-35	1.118742851	up
FBgn0003015	osk	446	468	464	1201	829	790	2.935262268	3.181906497	3.206757756	8.78450622	7.554423558	5.797943401	1.85E-16	2.99E-15	1.110127924	up
FBgn0003149	Prm	2223	1998	1969	1034	807	978	11.46521848	10.64554411	10.66411227	5.926874147	5.763033638	5.624922646	4.19E-31	1.38E-29	-1.003407984	down
FBgn0003174	pwn	65	102	69	43	19	14	0.211460159	0.342803207	0.235722158	0.155469767	0.085586161	0.050789982	0.000246573	0.000962457	-1.206664149	down
FBgn0003356	Jon99Cii	121891	126456	109857	42828	34831	44580	2669.973652	2861.5694	2526.96479	1042.618493	1056.418568	1088.955736	3.19E-59	2.32E-57	-1.41332782	down
FBgn0003357	Jon99Ciii	119805	114603	119409	43257	35064	39460	1824.298326	1802.79527	1909.387599	732.0480817	739.2938972	670.0586596	2.58E-135	5.42E-133	-1.459298201	down
FBgn0003701	thr	279	234	262	667	549	371	1.15072359	0.997039072	1.134760538	3.057418866	3.135262477	1.706379204	8.06E-09	6.74E-08	1.086627672	up
FBgn0003721	Tm1	55173	52767	52440	13069	10801	15577	341.1144899	337.0276091	340.4649208	89.80038958	92.46391588	107.3970162	5.31E-66	4.40E-64	-1.866419289	down
FBgn0003886	alphaTub85E	111	125	134	59	59	29	1.343510243	1.562994764	1.703173619	0.793656009	0.988791585	0.391427044	0.000136121	0.000566962	-1.041750367	down
FBgn0004003	wbl	852	749	790	339	257	331	12.19656124	11.07666779	11.8757492	5.393364823	5.094079008	5.283973449	1.29E-25	3.44E-24	-1.221540214	down
FBgn0004034	y	23	42	50	819	799	813	0.213091564	0.401991823	0.4864571	8.43304888	10.24990755	8.39970037	9.17E-102	1.27E-99	4.22142242	up
FBgn0004169	up	1952	2040	1902	688	496	606	21.7318434	23.46261575	22.23634411	8.512703085	7.645980345	7.523574135	1.11E-64	8.91E-63	-1.582200636	down
FBgn0004240	DptA	658	638	655	9068	7486	10030	25.04879385	25.0906037	26.18414184	383.649583	394.5894731	425.7912035	0	0	3.824794857	up
FBgn0004359	T48	497	417	436	1063	819	888	3.831865043	3.321386212	3.530013982	9.10855269	8.743241318	7.63486934	4.97E-26	1.36E-24	1.134168153	up
FBgn0004425	LysB	671	619	584	13586	10459	17301	20.73594877	19.76157466	18.95179536	466.6113468	447.5342745	596.2212138	6.36E-222	2.89E-219	4.437744415	up
FBgn0004426	LysC	0	0	0	5573	3819	6383	0	0	0	483.2574663	412.5832961	555.3757426	2.30E-238	1.18E-235	9.330241191	up
FBgn0004427	LysD	84	48	66	43544	35746	55011	3.304308976	1.950617466	2.726348815	1903.671375	1946.989289	2413.157849	0	0	9.068548086	up
FBgn0004429	LysP	486	537	451	2800	2070	3256	14.92120011	17.0322208	14.54052701	95.54056629	87.99795474	111.4773686	4.36E-74	4.16E-72	2.500089966	up
FBgn0004430	LysS	6	1	6	224	124	313	0.230265434	0.039646696	0.241804773	9.554056629	6.589218833	13.39543012	1.29E-37	5.45E-36	4.240300828	up
FBgn0004431	LysX	1452	1252	1526	46	36	26	48.61050286	43.30094091	53.64807597	1.711526482	1.668786376	0.970670146	9.90E-172	3.00E-169	-4.899113888	down
FBgn0004577	Pxd	207	170	161	5	5	1	1.527961483	1.29634468	1.247969747	0.041017989	0.051103049	0.00823146	5.09E-41	2.32E-39	-4.19696188	down
FBgn0004959	phm	174	183	198	468	311	431	1.491342356	1.620349506	1.782089103	4.457960863	3.690823189	4.119459158	1.35E-14	1.94E-13	1.18684138	up
FBgn0005633	fln	350	336	259	68	36	58	5.381610709	5.33719437	4.181962352	1.162024919	0.76644586	0.994505193	2.57E-27	7.39E-26	-2.253998765	down
FBgn0005664	Crys	52	32	55	119	102	106	0.434255555	0.276071468	0.482326195	1.104463313	1.179443002	0.987149049	1.69E-06	1.01E-05	1.204402356	up
FBgn0005670	Cyp4d1	4235	3975	3978	975	745	973	47.45654434	46.01605001	46.81053396	12.14254177	11.55935805	12.15879017	1.30E-122	2.27E-120	-2.035833218	down
FBgn0010039	GstD3	2834	2751	2574	442	308	539	71.73046064	71.93228752	68.41454399	12.4333551	10.79416961	15.2134379	2.05E-67	1.77E-65	-2.46383572	down
FBgn0010052	Jhe	389	403	379	162	139	148	3.625373548	3.880053499	3.709184962	1.677955616	1.793711976	1.538153588	1.25E-17	2.18E-16	-1.219930378	down
FBgn0010313	corto	42	33	17	92	64	105	0.08532754	0.069260142	0.036268114	0.207725616	0.180034051	0.237883357	8.57E-06	4.60E-05	1.342375234	up
FBgn0010359	gammaTry	188	153	137	413	388	656	4.382434479	3.684499658	3.353623234	10.69965879	12.523452	17.05282161	1.26E-14	1.83E-13	1.608838698	up
FBgn0010385	Def	557	501	549	2664	1950	2874	26.35875545	24.49271555	27.28212348	140.1090603	127.7729919	151.6670699	6.06E-80	6.29E-78	2.281197241	up
FBgn0010388	Dro	186	147	196	3739	3225	4217	4.65783607	3.802927951	5.154225876	104.0612443	111.8241799	117.7632231	1.85E-244	1.16E-241	4.39691033	up
FBgn0010401	Os-C	442	464	515	214	152	230	13.81745097	14.9848759	16.90631715	7.435012967	6.57936527	8.018041982	4.28E-12	4.91E-11	-1.093615597	down
FBgn0010403	Obp83b	558	580	504	208	172	294	19.95459316	21.42723732	18.92671905	8.266740557	8.516710266	11.72440566	5.63E-10	5.35E-09	-1.102370101	down
FBgn0010424	TpnC73F	370	367	398	138	108	102	6.597028577	6.759930217	7.451879669	2.734563558	2.666276249	2.028063926	1.22E-21	2.61E-20	-1.522168024	down
FBgn0010425	epsilonTry	41024	41229	38484	13363	10562	17565	933.2596999	968.9398495	919.349904	337.8553275	332.6943454	445.6023682	5.29E-24	1.28E-22	-1.379061205	down
FBgn0010549	l(2)03659	25	35	25	123	106	140	0.104922014	0.151748414	0.110179992	0.573712106	0.615980864	0.655223509	1.15E-14	1.68E-13	1.975471073	up
FBgn0011281	Obp83a	2791	2678	2648	1206	828	1287	59.54690138	59.02546411	59.32714257	28.59623996	24.46044844	30.62053008	2.53E-22	5.57E-21	-1.14985026	down
FBgn0011283	Obp28a	662	680	597	321	250	295	21.7386588	23.06817177	20.58662757	11.71499434	11.3670956	10.8026822	8.52E-18	1.50E-16	-1.020493991	down
FBgn0011676	Nos	47	66	89	31	30	9	0.184691568	0.267930807	0.367261443	0.135385826	0.163231966	0.039439059	0.003413075	0.009956218	-1.031735608	down
FBgn0011832	Ser12	0	0	0	250	239	285	0	0	0	6.208521584	7.394665625	7.101753264	2.06E-64	1.64E-62	5.661024972	up
FBgn0012042	AttA	582	576	607	17274	14257	17533	13.91036401	14.22222355	15.23492502	458.8499825	471.8222388	467.3116091	0	0	4.859384516	up
FBgn0013323	Ptth	36	11	23	50	59	64	0.667069245	0.210567145	0.447540532	1.029676298	1.513753556	1.322462051	0.001095799	0.003601549	1.105017787	up
FBgn0013348	TpnC41C	291	336	322	91	62	59	2.922656267	3.486209939	3.396070864	1.01575376	0.862206294	0.660802368	1.26E-24	3.17E-23	-1.928487656	down
FBgn0013756	Mtor	2968	2597	2881	1469	1048	1191	7.20322368	6.511251361	7.342473415	3.962297627	3.521754144	3.223365794	3.22E-30	1.03E-28	-1.058846929	down
FBgn0013772	Cyp6a8	22	34	13	102	57	135	0.233239103	0.37238065	0.144729864	1.201824762	0.836735673	1.596052885	1.35E-07	9.44E-07	1.723156207	up
FBgn0014076	Vm32E	8318	8146	7747	1998	1764	2290	314.7465452	318.4314605	307.8305596	84.02331924	92.42200457	96.63008581	3.47E-79	3.56E-77	-1.847306266	down
FBgn0014417	CG13397	24174	23271	22835	9685	7596	7003	166.5260128	165.6067824	165.1850358	74.14732455	72.45248226	53.79631393	4.65E-50	2.68E-48	-1.39522804	down
FBgn0014454	Acp1	875	884	855	11	4	3	19.25587981	20.09727086	19.75866274	0.269035935	0.121884941	0.073622641	2.29E-132	4.69E-130	-6.096470776	down
FBgn0014865	Mtk	846	756	634	3549	2109	3443	59.60437939	55.02488076	46.90651693	277.8920361	205.740189	270.5077158	2.09E-45	1.05E-43	2.059796337	up
FBgn0015032	Cyp4c3	214	126	135	24	22	38	2.11998837	1.289495282	1.404396032	0.264236763	0.301770744	0.419795838	4.25E-13	5.40E-12	-2.025291371	down
FBgn0015035	Cyp4e3	160	171	109	754	657	682	1.673729912	1.847953389	1.197369009	8.765950929	9.516242751	7.955813556	6.95E-47	3.60E-45	2.277487914	up
FBgn0015286	Rala	19	35	28	59	47	87	0.140412347	0.267207872	0.217293056	0.484580577	0.480932695	0.716977912	0.000589194	0.00208443	1.086450735	up
FBgn0016075	vkg	7455	7076	7528	4335	3112	2442	21.89168933	21.46589299	23.21385989	14.14760821	12.65336291	7.996724151	1.63E-12	1.95E-11	-1.010614859	down
FBgn0016974	swaPsi	67	124	86	374	288	308	0.850758772	1.626607705	1.146743281	5.27795313	5.063593899	4.361312201	2.47E-17	4.22E-16	1.778083311	up
FBgn0017448	CG2187	239	269	308	948	889	903	1.749124796	2.033783327	2.367062537	7.710695038	9.008643558	7.369626413	1.84E-40	8.18E-39	1.815549907	up
FBgn0017558	Pdk	153	170	189	389	353	282	1.057434163	1.213781	1.371702186	2.987953275	3.378091113	2.173430923	1.85E-09	1.66E-08	1.064640354	up
FBgn0020508	Ag5r2	18374	18131	17288	6957	5637	7631	408.6378807	416.56826	403.7530212	171.9567422	173.5871981	189.2566689	6.49E-43	3.11E-41	-1.273470794	down
FBgn0020765	Acp65Aa	9659	9429	9321	35	28	28	296.5511767	299.0629608	300.5149718	1.194257079	1.190310499	0.95865059	0	0	-7.842611619	down
FBgn0020906	Jon25Bi	36632	36761	34201	7248	6122	8781	798.7030445	828.0213472	783.0682832	175.6326233	184.821624	213.5027698	4.73E-80	4.97E-78	-2.114992281	down
FBgn0020908	Scp1	1532	1509	1425	608	543	522	24.14596399	24.56996458	23.58504818	10.65005025	11.85005484	9.174683968	2.01E-38	8.64E-37	-1.272789975	down
FBgn0022160	Gpo1	50490	48107	48782	18260	13942	15139	361.52459	355.8526903	366.7990427	145.3100121	138.2268138	120.8827935	1.12E-122	2.00E-120	-1.511745042	down
FBgn0022238	lolal	28	52	34	73	71	130	0.313576178	0.601613928	0.399852732	0.908594671	1.100976698	1.623540813	0.000220805	0.0008731	1.136298549	up
FBgn0022382	Pka-R2	25	51	43	120	85	112	0.114908505	0.242165265	0.207547135	0.61299327	0.540960855	0.574070217	1.50E-06	8.99E-06	1.315379877	up
FBgn0022700	Cht4	1746	1580	1746	4696	3392	4854	22.3812374	20.92312014	23.50283296	66.90063453	60.20470676	69.38641569	2.03E-41	9.39E-40	1.439245899	up
FBgn0022770	Peritrophin-A	295	216	238	62	28	25	3.961679121	2.996681171	3.356374075	0.925361154	0.520655019	0.37439679	2.05E-19	3.95E-18	-2.298763252	down
FBgn0022774	Oat	9959	9365	9933	1273	852	1167	125.2788164	121.7024155	131.2134833	17.79723795	14.84008031	16.3707129	1.87E-220	8.08E-218	-2.997108401	down
FBgn0023495	Lip3	18	26	8	186	156	125	0.23700961	0.353668439	0.110616409	2.721878207	2.844151954	1.835431962	5.87E-21	1.21E-19	2.744250121	up
FBgn0024273	WASp	221	215	158	594	452	374	1.493511164	1.501012009	1.121267945	4.461336061	4.229503432	2.818529787	4.28E-13	5.43E-12	1.302254332	up
FBgn0024289	Sodh-1	34931	33754	33856	8596	6820	8516	475.529166	474.7018165	483.9916916	130.0543375	128.5539017	129.2815708	5.13E-169	1.50E-166	-1.964617035	down
FBgn0024366	CG11409	240	185	173	89	81	68	1.016743042	0.809657239	0.769630359	0.4190369	0.475137965	0.321250422	7.65E-08	5.52E-07	-1.114610243	down
FBgn0024732	Drep1	5	4	11	126	70	102	0.043849897	0.03623999	0.101304183	1.228093438	0.850024334	0.997547468	7.75E-21	1.60E-19	3.058277661	up
FBgn0024897	b6	251	253	201	57	58	79	2.215672351	2.307181949	1.863219386	0.559202323	0.70891564	0.777667116	2.75E-14	3.88E-13	-1.602203546	down
FBgn0025373	Fpps	250	231	249	544	424	465	3.222144296	3.075717643	3.370081812	7.792309083	7.566683708	6.683327708	2.23E-17	3.82E-16	1.063496521	up
FBgn0025382	Rab27	6627	6207	5858	2074	1749	2502	80.00604889	77.41357168	74.26622347	27.82767348	29.23683854	33.68433556	6.16E-35	2.41E-33	-1.410325095	down
FBgn0025583	IM2	802	910	872	1457	1411	2089	41.26205992	48.3668091	47.11173974	83.31023951	100.5167176	119.853247	4.94E-11	5.12E-10	1.024075311	up
FBgn0025643	CG3588	1029	904	964	284	213	280	5.989314666	5.435752741	5.892165133	1.837140579	1.716627662	1.817417118	1.57E-49	8.73E-48	-1.741145542	down
FBgn0025712	CG13920	511	509	574	226	182	216	7.467942886	7.684708128	8.809030227	3.670716306	3.682868591	3.520210759	9.35E-19	1.73E-17	-1.198148393	down
FBgn0025878	wrapper	203	150	187	65	69	75	1.938795352	1.479982903	1.875485275	0.689940411	0.91247247	0.798788902	9.20E-08	6.57E-07	-1.142691849	down
FBgn0026190	PH4alphaMP	156	122	120	50	21	69	1.565119782	1.264481035	1.264271501	0.557513362	0.291727268	0.771981513	5.80E-05	0.000263307	-1.177433308	down
FBgn0026268	antdh	1318	1114	1211	478	417	462	26.19596529	22.87355639	25.27547112	10.55866928	11.47598041	10.23990196	1.30E-33	4.76E-32	-1.277982738	down
FBgn0026565	Ass	1453	1410	1436	243	221	277	18.84286084	18.88990815	19.55562886	3.502271372	3.968334269	4.005860511	1.54E-93	1.86E-91	-2.361692783	down
FBgn0026570	CG5704	66	68	34	29	11	16	0.966793272	1.029030161	0.523003652	0.472117367	0.223109014	0.261363233	0.001119759	0.003667066	-1.119667483	down
FBgn0027494	RpS10a	487	445	450	21	10	12	15.22420502	14.37127107	14.77251014	0.729604076	0.432852978	0.418332625	2.27E-85	2.58E-83	-4.424045739	down
FBgn0027570	Nep2	6306	5733	6120	2466	2261	1979	38.37203149	36.03896208	39.10644771	16.67693332	19.05005068	13.42893115	2.06E-37	8.61E-36	-1.28973683	down
FBgn0027584	CG4757	2857	2959	2769	9460	7552	8583	25.71268077	27.51133023	26.1695463	94.62165678	94.10958236	86.14122771	1.69E-140	3.95E-138	1.682955259	up
FBgn0027600	obst-B	1180	1167	1143	378	245	421	19.39119528	19.81175442	19.72445096	6.903616637	5.574724432	7.715063334	1.47E-27	4.26E-26	-1.574164826	down
FBgn0027793	CG14787	220	228	237	63	70	74	4.774699341	5.111963014	5.401418342	1.519589179	2.103565968	1.790976534	2.88E-14	4.04E-13	-1.494053811	down
FBgn0028396	TotA	435	435	327	1629	1262	1669	14.18578243	14.65489806	11.19819202	59.04014509	56.98468342	60.69531944	1.71E-54	1.10E-52	1.994955837	up
FBgn0028544	Vajk3	230	277	278	0	0	0	3.073465026	3.823928083	3.901048552	0	0	0	4.21E-59	3.00E-57	-5.471224488	down
FBgn0028855	CG15282	6	9	0	119	49	73	0.201226631	0.31182162	0	4.435508972	2.275438143	2.730183853	1.88E-13	2.47E-12	2.705540829	up
FBgn0028895	CG17328	79	70	67	175	162	169	0.997098583	0.912722076	0.888018331	2.454773073	2.831136245	2.378660932	1.09E-10	1.10E-09	1.266667728	up
FBgn0028945	CG7631	486	436	401	181	137	256	11.2872547	10.46087596	9.779857988	4.6718934	4.405623401	6.630203345	1.17E-07	8.24E-07	-1.018162239	down
FBgn0029161	slmo	227	277	214	41	34	63	2.084708553	2.628020613	2.063808441	0.418471265	0.432347702	0.645200756	3.09E-18	5.57E-17	-2.041220704	down
FBgn0029170	TwdlT	100	177	109	34	15	7	1.174969855	2.148471011	1.344897984	0.44398463	0.244035344	0.091719059	1.34E-09	1.22E-08	-2.048581762	down
FBgn0029506	Tsp42Ee	187	142	142	391	308	422	2.532919772	1.98699914	2.019781045	5.885981316	5.776506833	6.374220837	2.83E-15	4.27E-14	1.310201916	up
FBgn0029524	CG3176	202	233	278	82	73	115	4.846399805	5.775017403	7.004042699	2.18647248	2.425076686	3.076808994	9.57E-08	6.82E-07	-1.17463626	down
FBgn0029588	CR14798	268	255	248	542	412	512	5.635092621	5.539058506	5.475881807	12.66566058	11.99494409	12.0052457	3.39E-16	5.38E-15	1.018537073	up
FBgn0029696	CG15571	804	758	657	357	217	327	29.08225962	28.32505822	24.95592019	14.35167558	10.86842417	13.19030015	1.47E-15	2.25E-14	-1.149958401	down
FBgn0029697	CG15570	16389	15926	15473	3166	2549	1661	72.33596447	72.61695597	71.71540688	15.53012766	15.57781005	8.175348609	1.72E-52	1.04E-50	-2.466154775	down
FBgn0029825	CG12728	123	85	114	294	230	258	0.978288612	0.698409792	0.952144489	2.598791941	2.532937479	2.288318227	2.00E-13	2.61E-12	1.324027485	up
FBgn0029827	CG6048	1369	1371	1451	513	395	476	22.32222545	23.09409798	24.84491839	9.296376438	8.917967492	8.655174371	1.51E-48	8.13E-47	-1.458051718	down
FBgn0029828	CG6067	1528	1605	1496	678	675	637	20.49100696	22.23537665	21.06724084	10.10489801	12.53367608	9.526079597	1.02E-22	2.30E-21	-1.068778363	down
FBgn0029831	CG5966	382	333	348	889	666	691	1.922909744	1.731686527	1.839547054	4.973471028	4.641993347	3.878898466	2.33E-23	5.40E-22	1.169545339	up
FBgn0029833	MCTS1	8092	7980	7550	3274	2491	3891	122.7238932	125.0275291	120.2420361	55.18413242	52.30963923	65.80657802	2.33E-21	4.91E-20	-1.145674527	down
FBgn0029836	CG5928	60	49	79	7	1	8	0.958465258	0.808631606	1.325221082	0.124275483	0.022118714	0.142511509	6.25E-11	6.43E-10	-2.367119926	down
FBgn0029837	Tsp5D	407	310	333	94	90	102	3.896997256	3.066386483	3.348235867	1.000289796	1.193199184	1.089107352	4.27E-21	8.86E-20	-1.659092775	down
FBgn0029848	Btnd	74	58	67	198	107	119	0.732695675	0.593265931	0.696631055	2.178810165	1.466933523	1.313934442	5.76E-06	3.18E-05	1.076334292	up
FBgn0029863	CG3823	1519	1589	1428	567	468	542	22.37238838	24.17731009	22.08609336	9.281110198	9.544104296	8.902022545	1.86E-47	9.80E-46	-1.383313512	down
FBgn0029922	CG14431	20	24	10	70	53	22	0.051808933	0.064226669	0.027202622	0.20152781	0.190101379	0.06355243	0.003207788	0.009424459	1.077417878	up
FBgn0029966	Ir7c	179	168	223	59	47	40	1.433348617	1.389752902	1.875166276	0.525065044	0.521112398	0.357185334	1.06E-13	1.41E-12	-1.684023206	down
FBgn0030051	spirit	492	432	420	945	895	905	5.824343989	5.283177087	5.221163875	12.43300238	14.6703237	11.94717762	3.10E-23	7.16E-22	1.1342706	up
FBgn0030063	CG1789	66	38	31	132	109	170	1.44906573	0.861900741	0.714729922	3.220923244	3.313640544	4.162247476	4.66E-08	3.48E-07	1.496348213	up
FBgn0030103	Obp8a	52	43	61	88	82	177	1.644642898	1.404967354	2.025975669	3.093237286	3.591012112	6.242756043	0.000313862	0.001194395	1.0668329	up
FBgn0030148	CG3106	5275	5220	4957	1028	868	811	38.47095922	39.32878784	37.96344275	8.332320369	8.765264451	6.595781075	1.18E-154	3.13E-152	-2.361241915	down
FBgn0030178	Naxe	143	173	110	348	334	390	2.250077064	2.81214018	1.817565877	6.085592856	7.276835702	6.843224527	9.92E-14	1.33E-12	1.376618807	up
FBgn0030187	Ipod	140	107	130	521	375	473	1.412852582	1.115532169	1.377679786	5.843443259	5.240042735	5.323101922	7.03E-35	2.73E-33	1.89919386	up
FBgn0030310	PGRP-SA	732	671	613	1624	1304	1579	13.57706523	12.85721336	11.93964511	33.4767387	33.48938422	32.65966912	1.13E-38	4.86E-37	1.262228376	up
FBgn0030369	Cyp318a1	278	302	304	138	113	121	2.78468479	3.125127187	3.197723809	1.536287962	1.567272227	1.351610149	1.32E-11	1.45E-10	-1.082596591	down
FBgn0030398	Cpr11B	83	61	77	38	18	23	1.915875969	1.454616937	1.866449066	0.974844147	0.575302883	0.592041242	8.90E-05	0.00038766	-1.15521677	down
FBgn0030508	CG15760	9	32	14	94	61	57	0.037039209	0.136050041	0.060503897	0.429941473	0.347603207	0.26159466	9.02E-06	4.83E-05	1.531761684	up
FBgn0030539	CG1368	127	114	63	4	1	5	3.098170837	2.873002469	1.613906275	0.108448594	0.033778191	0.136021159	1.49E-20	3.00E-19	-3.284013427	down
FBgn0030544	CG13403	115	87	110	9	5	6	3.366516343	2.631065419	3.38151791	0.292811204	0.202669146	0.195870469	1.33E-21	2.85E-20	-3.019544345	down
FBgn0030588	CG9521	76	116	136	26	38	32	0.633560346	0.998991727	1.190554891	0.240885155	0.438624351	0.297480978	3.68E-06	2.09E-05	-1.367132549	down
FBgn0030596	CG12398	2446	2317	2444	1176	900	1129	23.33744244	22.83769919	24.48691811	12.46999913	11.88978671	12.01228358	1.56E-33	5.62E-32	-1.039465882	down
FBgn0030643	CG15641	159	225	212	88	53	33	7.269251154	10.6268506	10.17804884	4.471338159	3.355082213	1.682446708	7.02E-08	5.11E-07	-1.454175857	down
FBgn0030756	CG9903	1157	1179	1168	588	405	395	13.41904347	14.12640044	14.22548767	7.579277725	6.503961643	5.108814379	5.12E-22	1.11E-20	-1.194242961	down
FBgn0030824	CG5070	17	13	52	149	117	140	0.394336627	0.311523674	1.266653012	3.841198575	3.757844505	3.621438041	1.97E-08	1.57E-07	1.866911594	up
FBgn0030829	CG12998	835	667	723	269	210	281	14.06447302	11.60626093	12.78825849	5.03560392	4.897687044	5.278106339	5.56E-25	1.42E-23	-1.387832869	down
FBgn0030837	CG8661	7995	7337	7754	3691	2767	3719	222.983332	211.398528	227.0993282	114.4090217	106.8557358	115.6684559	1.93E-32	6.77E-31	-1.051971507	down
FBgn0030914	CG6106	434	417	396	987	803	786	3.350239681	3.325459866	3.210091818	8.467702581	8.582947208	6.766179606	2.96E-25	7.67E-24	1.144320812	up
FBgn0030925	Hayan	453	366	433	1117	862	725	3.552092942	2.964808939	3.565415394	9.734229609	9.358971654	6.339557605	1.51E-15	2.30E-14	1.184373714	up
FBgn0030928	CG15044	580	621	584	179	101	128	13.32290028	14.73641662	14.08704011	4.569683368	3.212379938	3.278804939	1.21E-35	4.83E-34	-1.942378846	down
FBgn0030949	Cyp308a1	258	276	248	93	65	62	3.052315488	3.373248249	3.081041267	1.222798668	1.064774933	0.817967844	8.04E-18	1.42E-16	-1.614285491	down
FBgn0030981	CG14191	23	20	29	54	40	90	0.5518178	0.495709648	0.730637548	1.439872121	1.328809143	2.407937474	0.000386461	0.001434701	1.156796514	up
FBgn0031018	narya	441	432	317	11	21	15	8.385557521	8.486069943	6.32978174	0.232460053	0.552901025	0.318067605	7.13E-59	5.03E-57	-4.001331234	down
FBgn0031032	CG14204	111	123	114	25	40	61	0.757180628	0.866784495	0.816615252	0.189530373	0.377808091	0.464024784	0.000127641	0.000535178	-1.11531133	down
FBgn0031033	CG14219	832	908	842	243	158	234	6.806598336	7.674006322	7.233608641	2.209405164	1.789775798	2.134801412	9.01E-43	4.29E-41	-1.85528295	down
FBgn0031034	CG14205	1295	1331	1294	152	125	70	10.45846297	11.10467001	10.97408933	1.364281458	1.397792979	0.630421421	4.61E-65	3.74E-63	-3.180940471	down
FBgn0031141	CG1304	17	20	15	839	617	872	0.359451304	0.436868413	0.333056966	19.7158451	18.06388059	20.5609158	9.49E-132	1.90E-129	5.141478492	up
FBgn0031248	CG11912	1314	1355	1406	400	291	470	27.62877502	29.43303637	31.04471702	9.347350981	8.472157113	11.02044039	3.26E-32	1.11E-30	-1.643432794	down
FBgn0031249	CG11911	13456	12828	12936	5728	4356	5691	261.9309666	257.9641325	264.4277284	123.9185065	117.4068633	123.5362118	2.61E-50	1.52E-48	-1.184993232	down
FBgn0031257	CG4133	113	113	123	59	40	16	0.807584977	0.834291346	0.923104822	0.468623533	0.395826191	0.127515976	7.68E-05	0.000339965	-1.219359557	down
FBgn0031381	Npc2a	3722	3618	3624	11931	8857	13366	107.9538118	108.4075882	110.3788645	384.5924486	355.6992953	432.3126032	5.33E-54	3.36E-52	1.720478783	up
FBgn0031406	Send1	10604	9862	10351	2103	1761	1959	228.8254196	219.851308	234.5594729	50.43547498	52.61731123	47.14154496	4.60E-240	2.52E-237	-2.265727405	down
FBgn0031432	Cyp309a1	1423	1307	1198	2991	2362	3132	13.45455804	12.76643479	11.89480905	31.42991769	30.92282603	33.0233492	1.53E-33	5.53E-32	1.21151691	up
FBgn0031474	CG2991	174	170	169	79	32	26	1.063933682	1.073850289	1.085145901	0.536852148	0.270925595	0.177285609	4.62E-08	3.45E-07	-1.547317669	down
FBgn0031490	CG17264	1025	860	1001	174	186	122	7.078935521	6.135812073	7.259626691	1.335536106	1.778655267	0.939590785	1.05E-42	4.97E-41	-2.332645098	down
FBgn0031529	CG9662	136	113	110	289	251	269	3.03536657	2.605434677	2.578107626	7.168567439	7.756766302	6.695135107	3.98E-14	5.54E-13	1.239182877	up
FBgn0031533	CG2772	1603	1481	1425	470	377	416	22.62142767	21.5909153	21.1172554	7.371343339	7.366523616	6.546582507	2.26E-71	2.06E-69	-1.691281405	down
FBgn0031542	CG15414	74	114	124	24	47	40	0.996612448	1.586094088	1.753688253	0.359226299	0.876450096	0.600743951	0.000346097	0.001303747	-1.099610417	down
FBgn0031554	CG15418	118	123	108	33	41	45	4.195947906	4.518379441	4.032811806	1.304140296	2.0186763	1.784413175	3.86E-07	2.54E-06	-1.263470134	down
FBgn0031559	CG3513	44	40	24	213	180	234	1.964060722	1.844555523	1.124992419	10.56681567	11.12524251	11.64804175	2.84E-25	7.40E-24	2.410143365	up
FBgn0031573	CG3407	75	105	60	193	149	173	0.585662704	0.847042324	0.492009712	1.674965662	1.611043699	1.506493406	5.39E-07	3.48E-06	1.11576309	up
FBgn0031654	Jon25Bii	14578	13664	13757	3322	2668	3920	307.895278	298.1346427	305.1159703	77.97708659	78.02354078	92.32641591	1.74E-67	1.52E-65	-1.924833857	down
FBgn0031678	Nepl3	44	82	46	187	154	150	0.366474497	0.705560795	0.402332423	1.730991686	1.776014673	1.393211875	5.55E-09	4.77E-08	1.452584174	up
FBgn0031692	TpnC25D	5085	4792	4844	1357	1124	1867	86.73331341	84.43865309	86.76313483	25.72391834	26.54581351	35.5119177	5.29E-28	1.57E-26	-1.582813643	down
FBgn0031693	Cyp4ac1	108	85	56	176	143	184	1.22402802	0.995212993	0.666487105	2.216881945	2.244080278	2.32552094	7.17E-06	3.90E-05	1.034867009	up
FBgn0031701	TotM	207	167	152	6078	5121	7625	7.080662091	5.90132458	5.459881685	231.0609282	242.5454024	290.8561149	6.83E-265	5.09E-262	5.099235174	up
FBgn0031760	Tsp26A	54	32	29	187	116	172	0.336506713	0.206005805	0.189772855	1.2951017	1.000904656	1.19526237	6.90E-14	9.47E-13	1.908663732	up
FBgn0031800	CG9497	772	776	749	290	234	236	8.216867544	8.532576965	8.371570206	3.430435657	3.448574326	2.801146454	9.61E-36	3.84E-34	-1.444665085	down
FBgn0031808	Nepl5	707	585	626	242	161	133	6.197496872	5.297637965	5.762452463	2.357624101	1.95414833	1.300119794	1.85E-21	3.92E-20	-1.642642587	down
FBgn0031837	DIP-iota	132	120	174	84	37	52	1.878216319	1.763934408	2.599902412	1.328352259	0.728967472	0.825106198	4.79E-05	0.000221628	-1.060075665	down
FBgn0031857	LUBEL	236	165	181	75	69	99	0.484990931	0.35029591	0.390603661	0.171295192	0.196338493	0.226877609	1.96E-06	1.16E-05	-1.040096732	down
FBgn0031907	CG5171	885	834	842	304	261	445	12.08269164	11.76294264	12.07170553	4.612711567	4.933960586	6.775092974	7.44E-12	8.36E-11	-1.161864778	down
FBgn0031908	CG5177	750	572	690	274	225	239	12.61026196	9.935469195	12.18282641	5.120067684	5.238176291	4.481212855	8.22E-21	1.69E-19	-1.285174025	down
FBgn0031910	CG15818	43	14	16	125	73	60	0.614622195	0.206727059	0.240157352	1.985692936	1.444765596	0.956369817	1.81E-05	9.15E-05	1.463052195	up
FBgn0031918	CG6055	232	265	209	65	45	69	4.029962846	4.755415166	3.812373688	1.254841023	1.08233155	1.336586207	2.83E-17	4.81E-16	-1.731329914	down
FBgn0031940	CG7214	497	459	423	35	42	89	9.014637359	8.600705254	8.056907161	0.705540925	1.054814059	1.800183205	8.95E-25	2.26E-23	-2.589295194	down
FBgn0031942	CG7203	7997	8162	7426	211	183	262	206.8458621	218.0950652	201.7022795	6.065470442	6.55398704	7.557112017	0	0	-4.940204583	down
FBgn0031973	Spn28Dc	585	624	613	1662	1280	1531	6.163969231	6.792328676	6.782677855	19.46246792	18.67451421	17.98931447	1.65E-49	9.15E-48	1.39255515	up
FBgn0032002	CG8353	467	517	509	188	175	195	8.721844237	9.974967655	9.982638589	3.902218551	4.525475747	4.061260847	6.75E-19	1.26E-17	-1.254589848	down
FBgn0032055	Sgp	490	548	437	2990	2386	2396	5.151483926	5.951772669	4.824516834	34.93572429	34.73293277	28.09039912	1.34E-116	2.24E-114	2.470157761	up
FBgn0032066	LManIII	173	181	177	401	328	362	1.021433848	1.104008009	1.097421662	2.631302684	2.681468706	2.383458199	6.01E-16	9.44E-15	1.122431206	up
FBgn0032068	LManV	855	735	761	2469	2093	2004	5.251759781	4.663968242	4.908621159	16.85474251	17.80093088	13.72686247	4.38E-57	2.94E-55	1.579587543	up
FBgn0032085	CG9555	511	542	543	225	157	205	6.528134106	7.153143888	7.284573288	3.194574198	2.777170651	2.920497612	2.46E-21	5.15E-20	-1.289548156	down
FBgn0032127	CG13114	13908	13522	13659	3152	2310	2283	171.6389514	172.3937868	177.0134211	43.23143719	39.47279669	31.41896751	1.07E-135	2.31E-133	-2.262772811	down
FBgn0032161	CG4594	715	595	756	268	291	309	12.23976644	10.52236983	13.5901736	5.098755386	6.89754949	5.898755502	2.40E-12	2.84E-11	-1.076485501	down
FBgn0032196	CG5708	150	138	92	284	231	344	2.135946332	2.030054376	1.375697743	4.494482684	4.554553465	5.462511282	4.40E-09	3.80E-08	1.207412437	up
FBgn0032219	CG4995	192	149	133	44	33	46	2.533402509	2.031041247	1.842853147	0.645235031	0.602908844	0.676854977	2.77E-12	3.25E-11	-1.647556628	down
FBgn0032260	CG13144	151	111	137	39	20	17	1.833534792	1.392402178	1.746903421	0.526306955	0.336261349	0.230195037	1.59E-12	1.91E-11	-1.960588695	down
FBgn0032264	Lip4	405	385	384	918	797	884	3.949956125	3.879068824	3.932824737	9.95043859	10.76292508	9.614447682	4.10E-33	1.47E-31	1.247604232	up
FBgn0032281	CG17107	259	197	303	578	444	745	8.68628292	6.825428789	10.67119252	21.54390072	20.61825583	27.86283521	1.18E-10	1.19E-09	1.251482661	up
FBgn0032303	CG6508	842	702	832	68	52	63	11.52896781	9.929901821	11.96293606	1.034783612	0.985862679	0.961952686	1.85E-102	2.62E-100	-3.428375702	down
FBgn0032322	CG16743	55	53	53	164	109	135	1.025169898	1.020559977	1.037397377	3.397342235	2.81315979	2.806091005	7.89E-10	7.35E-09	1.335896586	up
FBgn0032358	Ppt2	487	460	442	1060	844	999	7.720755529	7.533870985	7.358498901	18.67665082	18.52712509	17.66164516	6.23E-32	2.11E-30	1.164651327	up
FBgn0032400	CG6770	437	417	342	788	701	874	10.63315922	10.4820552	8.738625068	21.30931021	23.61748485	23.71521902	3.36E-16	5.35E-15	1.077068314	up
FBgn0032405	firl	479	488	385	152	171	196	3.583346161	3.771399855	3.024475706	1.263744076	1.771267314	1.635099363	8.39E-12	9.37E-11	-1.185477942	down
FBgn0032472	CG9928	1189	959	992	2202	1637	2510	48.91158882	40.75473093	42.8526524	100.6721919	93.24237834	115.1432449	6.45E-17	1.07E-15	1.102111019	up
FBgn0032538	Vajk2	688	637	648	14	14	2	9.745427394	9.321405295	9.638813515	0.22039553	0.274584005	0.031592011	2.44E-108	3.64E-106	-5.251001762	down
FBgn0032633	Lrch	53	50	47	120	74	110	0.177120987	0.172621015	0.164940813	0.44569493	0.342421181	0.409941292	2.37E-05	0.000116555	1.01546139	up
FBgn0032638	SPH93	376	511	421	2549	2069	2558	4.473562606	6.280816163	5.25997755	33.70526952	34.08481276	33.9391563	1.41E-88	1.65E-86	2.508377734	up
FBgn0032639	CG18563	23	11	33	113	137	125	0.347146769	0.171517123	0.52304054	1.895509779	2.863126958	2.103924407	1.14E-12	1.38E-11	2.153687997	up
FBgn0032669	CG15155	1453	1583	1400	606	525	620	30.18174409	33.96949889	30.53816054	13.98986864	15.09985472	14.36167964	3.47E-31	1.15E-29	-1.198164113	down
FBgn0032699	CG10383	229	234	185	624	518	569	1.419541798	1.498504554	1.204260803	4.298922207	4.446079351	3.933324669	5.34E-29	1.65E-27	1.479611851	up
FBgn0032725	Nedd8	406	435	359	947	550	843	12.5261386	13.86468297	11.63112566	32.47158235	23.49571232	29.00371179	7.93E-12	8.88E-11	1.029520187	up
FBgn0032726	CG10621	13275	12904	13284	2572	1986	3151	165.0134549	165.7061737	173.400288	35.53187175	34.18210619	43.67853443	1.11E-68	9.86E-67	-2.182436238	down
FBgn0032731	Swip-1	42	53	59	109	105	98	0.426362448	0.555821106	0.628952415	1.229754582	1.475889026	1.109406127	2.45E-05	0.000119795	1.024671839	up
FBgn0032788	CG13084	4951	4618	4872	1817	1592	1456	60.54638689	58.34165452	62.56604534	24.69519881	26.95709667	19.85598826	6.28E-53	3.81E-51	-1.426297149	down
FBgn0032835	CG16772	432	472	427	865	798	1033	7.449244501	8.408141041	7.732011251	16.57703612	19.05312079	19.86385932	4.17E-17	6.99E-16	1.111328929	up
FBgn0032845	CG10747	201	133	179	43	36	70	2.3720218	1.621450769	2.218256536	0.563966579	0.588247197	0.921203302	2.09E-08	1.65E-07	-1.458543794	down
FBgn0032857	CG10947	204	152	152	57	60	73	1.392078127	1.071535435	1.089213838	0.432285424	0.566916947	0.555509038	1.43E-07	9.99E-07	-1.176580943	down
FBgn0032869	CG17470	48	15	33	178	148	242	0.965202074	0.311600234	0.696830368	3.977949867	4.120723475	5.426592399	1.21E-14	1.75E-13	2.254546188	up
FBgn0032879	CarT	203	174	170	76	85	74	1.519222518	1.345253425	1.336012103	0.632122483	0.880803484	0.617578115	7.01E-07	4.44E-06	-1.010173769	down
FBgn0032891	Oseg5	702	680	645	328	216	217	5.157587328	5.161166836	4.976285775	2.678216097	2.197343617	1.777886528	1.61E-19	3.13E-18	-1.261029775	down
FBgn0032913	CG9259	5613	5441	5220	1696	1520	1752	72.29423613	72.39638221	70.60171556	24.2770981	27.10734395	25.16387736	1.77E-83	1.99E-81	-1.570583281	down
FBgn0033061	SmydA-5	100	123	91	25	31	23	1.005954479	1.2782416	0.961293136	0.27949924	0.431792177	0.258012646	5.88E-09	5.04E-08	-1.599294811	down
FBgn0033067	CG11211	71	80	93	189	118	246	2.260717295	2.631524406	3.109617535	6.688242425	5.20241104	8.734898086	2.74E-06	1.58E-05	1.151758309	up
FBgn0033190	Gpo2	77	73	72	20	38	18	0.611137431	0.598550126	0.600090534	0.176417007	0.417605782	0.159314568	0.000436268	0.00159861	-1.116219084	down
FBgn0033195	CG1360	12	5	22	68	39	69	0.128959127	0.055509888	0.248273085	0.812160843	0.580323549	0.826903362	5.23E-06	2.91E-05	1.628249627	up
FBgn0033216	CG1946	61	89	81	206	179	160	0.96870286	1.460092132	1.35077149	3.635718594	3.935940505	2.833450021	4.52E-09	3.90E-08	1.25272291	up
FBgn0033224	Nop17l	718	606	630	230	163	213	3.538790833	3.085549946	3.260672036	1.259855045	1.11237905	1.170698009	8.12E-31	2.65E-29	-1.527978726	down
FBgn0033268	Obp44a	1257	1198	1123	566	421	525	22.05797335	21.7178413	20.69408394	11.03847442	10.22932962	10.27364277	8.48E-29	2.59E-27	-1.107647653	down
FBgn0033292	Cyp4ad1	727	578	608	332	205	280	8.084242387	6.639911044	7.099775477	4.103035677	3.156410823	3.472144364	9.41E-14	1.27E-12	-1.07847695	down
FBgn0033297	Mal-A8	5058	4769	4906	10056	8117	9858	52.64827468	51.28166866	53.62520712	116.3303079	116.9864634	114.4271179	6.96E-49	3.80E-47	1.039442853	up
FBgn0033308	CG8736	1289	1134	1167	38	8	6	31.85680082	28.95288228	30.28699731	1.043746744	0.273762512	0.165361849	2.52E-15	3.81E-14	-3.113681289	down
FBgn0033327	PGRP-SC1b	830	638	600	2604	1922	2657	9.503860174	7.546961451	7.214551139	33.13791806	30.47263968	33.92722408	1.00E-47	5.33E-46	1.864347218	up
FBgn0033439	CG1773	117	113	166	13	30	41	1.967200866	1.962776257	2.930940845	0.242922919	0.698423505	0.768743628	1.68E-07	1.16E-06	-1.667955965	down
FBgn0033443	CG1698	1686	1465	1434	488	415	330	7.753204277	6.959704305	6.924826995	2.494053541	2.642448308	1.692280785	1.22E-37	5.18E-36	-1.720025128	down
FBgn0033458	CG18446	264	299	223	746	533	607	2.356872866	2.757610508	2.090610912	7.401731916	6.588615839	6.043043881	9.75E-22	2.09E-20	1.33399091	up
FBgn0033520	Prx2540-1	269	264	261	55	64	78	5.989616674	6.072677017	6.102719046	1.361042644	1.973156218	1.936761658	1.75E-18	3.21E-17	-1.75334071	down
FBgn0033547	CG12935	2700	2663	2824	934	757	1097	42.48397254	43.2874526	46.66187305	16.33317163	16.49270846	19.24876232	1.13E-32	3.99E-31	-1.402899129	down
FBgn0033593	Listericin	542	557	477	1984	1502	2255	22.74203765	24.14430952	21.01767086	92.51966457	87.26392994	105.5143337	6.06E-50	3.47E-48	1.928826182	up
FBgn0033597	Cpr47Ea	155	159	145	16	4	26	3.530366302	3.741232534	3.468104645	0.405014291	0.126148709	0.660383549	8.57E-17	1.42E-15	-2.589760233	down
FBgn0033633	Smyd4-3	148	145	171	58	31	55	1.285419184	1.301009809	1.559607418	0.559852149	0.372803089	0.532697401	1.29E-09	1.18E-08	-1.428946733	down
FBgn0033659	Damm	199	207	226	76	95	98	1.852796523	1.991014869	2.209628231	0.786412734	1.224709265	1.017502661	8.49E-07	5.30E-06	-1.018890592	down
FBgn0033723	CG13155	1286	1180	1280	600	386	521	32.33282361	30.64884967	33.79471234	16.76548838	13.43769304	14.60747712	1.61E-24	3.98E-23	-1.177748798	down
FBgn0033728	Cpr49Ae	204	156	128	27	10	5	3.247791043	2.565736296	2.139951852	0.477731602	0.220441146	0.088769289	3.61E-17	6.06E-16	-2.707880061	down
FBgn0033748	vis	19	21	12	39	41	52	0.168904683	0.192857659	0.11202255	0.385314179	0.504669075	0.515497139	0.000520226	0.001865395	1.147892292	up
FBgn0033760	CG8785	1708	1785	1698	531	361	499	15.30614884	16.52516458	15.9790837	5.288528888	4.479401746	4.986702258	2.29E-59	1.68E-57	-1.753888829	down
FBgn0033792	CG13325	61	27	51	176	133	181	0.319054765	0.145891057	0.280118438	1.023081806	0.963211785	1.055720127	2.88E-11	3.08E-10	1.70869131	up
FBgn0033826	CG4734	4447	4200	4090	1773	1452	1959	83.05362167	81.03455348	80.21412933	36.80124197	37.54851877	40.80005127	2.07E-32	7.20E-31	-1.158019632	down
FBgn0033830	CG10814	42	11	21	81	65	91	0.543919173	0.147165927	0.285588353	1.165822386	1.165556099	1.314199498	2.66E-05	0.000129066	1.398399921	up
FBgn0033887	St4	1122	1081	990	378	324	380	17.9081496	17.82432359	16.59316269	6.70520331	7.160405447	6.763574537	6.33E-40	2.79E-38	-1.412371448	down
FBgn0033926	Arc1	4449	4329	3878	14622	12981	14005	35.4301877	35.6146057	32.43059915	129.4136604	143.1376704	124.3738241	4.63E-124	8.44E-122	1.825146793	up
FBgn0033927	CR10102	192	177	172	2753	2135	2128	2.689390942	2.561270708	2.529981096	42.8569455	41.40810309	33.23985801	5.94E-241	3.48E-238	3.736920447	up
FBgn0033945	CG12868	38	9	16	56	53	56	1.042888215	0.255167982	0.461116079	1.708065357	2.014024643	1.713866608	0.001646624	0.00517736	1.113568532	up
FBgn0033958	jef	6	6	11	126	94	99	0.025619763	0.026466994	0.049323362	0.597938754	0.555758948	0.471404675	1.43E-24	3.57E-23	3.136330559	up
FBgn0033980	Cyp6a20	24	12	12	86	90	116	0.251617087	0.129968959	0.132113213	1.002050557	1.306490167	1.356193645	1.93E-13	2.52E-12	2.239852723	up
FBgn0033983	ADPS	1293	1093	1123	587	400	506	9.233783241	8.06363423	8.421646869	4.658880232	3.955267759	4.029642279	1.38E-22	3.08E-21	-1.09623468	down
FBgn0033990	CG10265	152	96	147	381	260	278	2.097973953	1.368854362	2.130639425	5.8444517	4.968949686	4.278939313	1.68E-10	1.66E-09	1.245879439	up
FBgn0034052	CG8299	740	843	716	1723	1312	1914	15.98684957	18.81430805	16.24352612	41.3693541	39.24639324	46.11135977	5.06E-21	1.05E-19	1.191368227	up
FBgn0034053	Cyp4aa1	777	748	646	329	250	385	6.959739968	6.921545847	6.07631994	3.275142396	3.100607197	3.845630481	3.92E-12	4.52E-11	-1.015656601	down
FBgn0034069	CG8401	128	177	142	102	40	44	2.295219367	3.278815684	2.673860186	2.032715956	0.993136558	0.879836012	0.000278743	0.001077359	-1.012507991	down
FBgn0034076	Jhedup	291	217	208	104	101	87	3.125479967	2.407758761	2.345973952	1.24142179	1.502034305	1.042024212	4.00E-08	3.03E-07	-1.087322678	down
FBgn0034114	CG4282	52	31	18	99	78	51	0.410301634	0.252691774	0.149144941	0.868155241	0.852175909	0.448750459	0.001766641	0.005520836	1.022804382	up
FBgn0034126	jtb	286	393	357	152	117	170	6.569568071	9.325944819	8.611426914	3.880401519	3.721271809	4.354662809	1.19E-08	9.70E-08	-1.059042772	down
FBgn0034151	CG15617	1035	823	895	357	261	338	15.05595329	12.36793663	13.67184306	5.771629163	5.257062782	5.483015029	4.93E-28	1.47E-26	-1.372923385	down
FBgn0034160	CG5550	189	155	131	57	58	30	3.804534855	3.223301783	2.769154447	1.275195915	1.616599737	0.673435249	1.45E-07	1.01E-06	-1.38279371	down
FBgn0034182	SmydA-7	2467	2385	2239	518	438	562	25.12476574	25.09289459	23.94545453	5.863067923	6.176489812	6.382693858	2.84E-95	3.53E-93	-2.068292577	down
FBgn0034183	SmydA-6	92	69	98	38	29	36	0.97045946	0.751913995	1.085554835	0.445487437	0.423567194	0.423474143	7.66E-05	0.000339319	-1.056306355	down
FBgn0034197	Cda9	353	459	394	138	91	133	4.071633016	5.469355021	4.772283815	1.769030426	1.453349487	1.71072574	2.85E-18	5.16E-17	-1.541121255	down
FBgn0034253	CG10936	128	142	122	14	12	24	0.449482238	0.515134239	0.449881895	0.054637761	0.058347004	0.093982855	4.08E-18	7.28E-17	-2.426326411	down
FBgn0034267	CG4984	798	736	720	346	324	274	4.809335758	4.582363406	4.556704052	2.317504571	2.703721559	1.841482502	3.03E-17	5.12E-16	-1.098434145	down
FBgn0034270	PIG-A	2619	2410	2473	1027	759	830	26.41631626	25.11211588	26.1937087	11.51249606	10.60018098	9.335759956	1.35E-58	9.41E-57	-1.38732751	down
FBgn0034317	CG14499	5538	5304	5197	614	438	549	120.6080943	119.331892	118.8536	14.86120993	13.20785711	13.33308585	0	0	-3.173504194	down
FBgn0034318	CG14500	2331	2276	2007	715	722	930	65.01240112	65.57762707	58.7810616	22.16267963	27.88212549	28.92488949	1.98E-23	4.62E-22	-1.314069044	down
FBgn0034328	IM23	2513	2427	2624	6201	4226	6087	101.3886258	101.1570212	111.1723277	278.0486391	236.080974	273.8639559	1.48E-30	4.80E-29	1.215394271	up
FBgn0034329	IM1	262	276	269	2385	1726	2380	13.70366366	14.91330805	14.77487446	138.6392106	125.0002663	138.8184477	2.95E-154	7.55E-152	3.055134116	up
FBgn0034331	CG15067	8192	7804	7654	20795	15046	24505	217.5519319	214.1015289	213.4506977	613.753836	553.2594051	725.7090426	2.23E-30	7.17E-29	1.42999536	up
FBgn0034407	DptB	3546	3514	3413	28652	22698	31521	149.1196898	152.6607968	150.7192307	1339.101502	1321.65651	1478.192772	2.64E-218	1.08E-215	3.056722495	up
FBgn0034460	CG18367	121	82	126	24	38	34	5.949723007	4.165381047	6.506059672	1.311550185	2.587198322	1.864340015	1.35E-06	8.15E-06	-1.38411815	down
FBgn0034468	Obp56a	341	330	253	739	440	721	11.77089956	11.7678933	9.170899122	28.35058388	21.03016591	27.75398613	8.81E-11	8.94E-10	1.094916881	up
FBgn0034493	CG8908	191	163	243	90	90	70	0.706863431	0.623188254	0.944375129	0.370174885	0.461189492	0.288891667	4.00E-06	2.25E-05	-1.032481225	down
FBgn0034497	Mpcp1	25172	24873	23759	7699	6276	8300	343.1709769	350.3083627	340.1395287	116.651262	118.4705788	126.1844234	2.40E-73	2.26E-71	-1.588266167	down
FBgn0034507	CG11192	76	103	77	231	120	220	1.494806441	2.09284999	1.590370142	5.04946821	3.268039986	4.825350628	1.15E-06	7.06E-06	1.138614369	up
FBgn0034511	GNBP-like3	6962	7170	7133	19177	14203	22225	255.2521397	271.5714025	274.6273059	781.4088665	721.0248065	908.6820917	8.48E-35	3.28E-33	1.46765642	up
FBgn0034563	CG15649	96	89	147	50	44	39	2.366383153	2.266383218	3.805110618	1.369765206	1.5017625	1.072045618	0.000108024	0.000460943	-1.043213072	down
FBgn0034564	CG9344	761	806	693	2168	1856	2455	30.31439579	33.16872738	28.98902537	95.98112405	102.3710078	109.0562558	5.19E-45	2.59E-43	1.607939691	up
FBgn0034624	CG17974	59	63	42	0	4	1	1.078435788	1.189631175	0.806171963	0	0.101236476	0.020383423	1.48E-13	1.96E-12	-2.803242164	down
FBgn0034660	Loxl2	868	692	697	334	288	309	9.479104985	7.806982571	7.993123189	4.053744469	4.354866471	3.763058021	8.09E-19	1.50E-17	-1.123323902	down
FBgn0034663	CG4363	2452	2631	2612	5439	4136	6154	67.39168732	74.70268636	75.38677364	166.1373264	157.3987002	188.6158492	3.93E-22	8.55E-21	1.122595234	up
FBgn0034712	Alp8	708	585	554	81	50	49	6.126622377	5.229657276	5.034237958	0.778995893	0.59909074	0.472844958	4.62E-66	3.86E-64	-3.070786895	down
FBgn0034715	Oatp58Db	846	1032	1005	458	337	437	7.643049606	9.631757057	9.534512602	4.598583614	4.215615216	4.402633961	8.91E-17	1.47E-15	-1.082671745	down
FBgn0034741	CG4269	119	181	103	280	203	346	1.713905495	2.693072169	1.557805578	4.481880112	4.048281417	5.557133571	5.08E-06	2.83E-05	1.04996793	up
FBgn0034766	Obp59a	212	159	290	67	79	107	3.95938111	3.067736668	5.687554402	1.390684271	2.042929052	2.228486721	1.62E-05	8.23E-05	-1.107196324	down
FBgn0034861	CG9815	427	395	303	176	151	166	7.276637094	6.953916057	5.422275622	3.333326101	3.562989443	3.154610584	6.14E-10	5.79E-09	-1.01829228	down
FBgn0034924	CG17658	18	43	31	98	55	82	0.18126495	0.447341606	0.327822791	1.096805701	0.76690005	0.920852367	0.000108874	0.000464087	1.188578699	up
FBgn0035006	CG4563	1867	1819	1847	113	111	142	19.96164005	20.09158081	20.73742926	1.342742205	1.643272654	1.693070621	4.44E-187	1.66E-184	-3.694915886	down
FBgn0035103	Vdup1	1011	855	862	428	387	368	9.450230196	8.256326403	8.461251768	4.446284982	5.008837523	3.835958303	3.42E-19	6.49E-18	-1.055654873	down
FBgn0035131	mthl9	214	172	227	77	68	76	1.894373105	1.572931102	2.110151919	0.757538597	0.833480428	0.750239913	3.79E-10	3.66E-09	-1.25775892	down
FBgn0035176	CG13905	1737	1614	1737	795	591	883	35.92292092	34.48298565	37.72313366	18.27263784	16.92365066	20.36420004	1.62E-17	2.79E-16	-1.024449679	down
FBgn0035193	CG9192	160	141	137	17	13	29	2.545141105	2.317077192	2.288487632	0.300540565	0.286332063	0.514428128	1.84E-18	3.37E-17	-2.387293511	down
FBgn0035199	tfc	200	133	145	46	38	56	1.766301738	1.21343369	1.344742166	0.451497164	0.464679212	0.551515541	8.79E-10	8.15E-09	-1.478864879	down
FBgn0035280	Cpr62Bb	717	715	768	135	126	130	13.64740516	14.05939	15.35070301	2.855794757	3.320750308	2.759364728	3.09E-64	2.43E-62	-2.298469595	down
FBgn0035309	CG15879	118	139	163	49	29	50	1.604066478	1.952021798	2.326826922	0.740284625	0.545849731	0.75795808	1.13E-08	9.26E-08	-1.428616842	down
FBgn0035312	CG15820	1	9	7	153	155	184	0.015960918	0.148398624	0.117325393	2.714010864	3.425502606	3.274993986	7.61E-37	3.16E-35	3.918927802	up
FBgn0035325	CG13806	21	31	26	36	75	99	0.337461342	0.514630991	0.438747043	0.642938644	1.668786376	1.774086358	0.000487853	0.001766312	1.193515791	up
FBgn0035328	yellow-g2	41654	38507	39598	9417	7720	9752	549.6163964	524.8946664	548.6714205	138.0949611	141.0441297	143.493255	1.72E-145	4.15E-143	-2.014463355	down
FBgn0035346	CG1146	50	36	41	164	118	105	0.496105244	0.369008034	0.427192668	1.808464364	1.621140172	1.161790817	2.66E-10	2.59E-09	1.54219109	up
FBgn0035360	CG1246	3544	3380	3373	1335	1100	984	36.36792239	35.83199476	36.34772551	15.22538692	15.62975645	11.26042297	8.80E-47	4.54E-45	-1.446269814	down
FBgn0035392	CG1271	2955	2911	2825	1440	1216	1183	27.12475317	27.60450872	27.23095559	14.69038223	15.45527126	12.10954656	3.09E-35	1.22E-33	-1.0452637	down
FBgn0035398	Cht7	59	63	94	12	7	7	0.281817397	0.310875033	0.471497898	0.063702918	0.046296544	0.037286245	3.47E-11	3.65E-10	-2.228586208	down
FBgn0035409	CG14963	212	313	245	794	742	911	4.294993886	6.550893421	5.212293872	17.8776111	20.81446927	20.581636	1.05E-25	2.82E-24	1.713619521	up
FBgn0035484	CG11594	13181	12377	13407	6987	5122	5620	85.96910261	83.39479232	91.8251746	50.64622391	46.25602987	40.87569745	8.36E-38	3.57E-36	-1.011814648	down
FBgn0035512	Cpr64Ac	84	117	188	7	1	1	1.782099223	2.564294871	4.188384696	0.165049012	0.02937564	0.023658512	1.70E-22	3.77E-21	-3.511812091	down
FBgn0035541	CG15019	177	164	228	450	337	435	4.374440454	4.187189325	5.917253973	12.36015881	11.53224581	11.98873407	2.38E-12	2.82E-11	1.16209281	up
FBgn0035641	CG5568	263	172	252	530	408	479	2.598589401	1.755657793	2.614680182	5.819961049	5.581832817	5.27779181	1.68E-11	1.84E-10	1.110975966	up
FBgn0035663	CG6462	58	53	69	23	21	19	1.015902044	0.959023429	1.269138595	0.447727707	0.509304933	0.371118213	0.000125813	0.000529136	-1.15254972	down
FBgn0035665	Jon65Aiii	48578	47608	45865	21015	17382	22954	1048.272466	1061.314244	1039.326657	503.9950103	519.3606495	552.3670357	4.84E-34	1.82E-32	-1.076564196	down
FBgn0035673	CG6602	950	1007	894	369	356	441	12.8034813	14.02049813	12.65255125	5.527046602	6.643381784	6.627929537	2.12E-18	3.88E-17	-1.131737786	down
FBgn0035697	CG10163	1633	1635	1518	277	280	293	25.27370753	26.14147178	24.67122206	4.76458231	6.000335712	5.056909928	3.28E-94	4.02E-92	-2.317520647	down
FBgn0035727	CG10063	68	84	57	32	10	22	1.552551462	1.981280135	1.36662093	0.811987539	0.316134461	0.560137437	6.81E-05	0.000304348	-1.282509776	down
FBgn0035755	CG14830	203	188	180	55	31	60	1.880764677	1.799391971	1.751245559	0.566321964	0.397681019	0.619904086	4.17E-14	5.79E-13	-1.694855136	down
FBgn0035768	CG14834	8813	8286	8175	3328	2699	3266	116.6935484	113.343733	113.6702872	48.97435079	49.48353392	48.2252051	8.36E-77	8.16E-75	-1.312579062	down
FBgn0035793	CG7546	2051	1895	1938	913	734	659	7.331787428	6.998144828	7.275018421	3.62724822	3.633080424	2.627026454	4.74E-29	1.47E-27	-1.208928267	down
FBgn0035886	Jon66Ci	2264	2118	2450	407	301	503	51.01231177	49.30080899	57.96966454	10.1919031	9.390740198	12.6386706	5.54E-57	3.69E-55	-2.299687369	down
FBgn0035887	Jon66Cii	189	228	253	55	26	44	4.299582763	5.358322678	6.043953999	1.390559232	0.818978695	1.116225687	7.97E-19	1.48E-17	-2.093717603	down
FBgn0035941	CG13313	439	337	437	196	126	163	5.946266203	4.715624721	6.215805046	2.950517488	2.363116432	2.46208056	5.61E-12	6.38E-11	-1.155185972	down
FBgn0035955	CG5194	458	462	425	973	954	1064	7.769855016	8.096902689	7.571335433	18.3452051	22.40941705	20.12907843	4.99E-26	1.36E-24	1.252791238	up
FBgn0036022	CG8329	3562	3619	3516	8636	7142	9610	73.90862525	77.57455615	76.61012934	199.148086	205.1898161	222.3614123	6.20E-44	3.04E-42	1.347141571	up
FBgn0036023	CG18179	3707	3444	3531	786	621	822	80.45368389	77.21754659	80.47429606	18.95868405	18.66163523	19.89436096	2.10E-114	3.37E-112	-2.112115333	down
FBgn0036024	CG18180	105314	99494	97736	45107	36189	49891	2207.008057	2153.99261	2150.841915	1050.56771	1050.096329	1165.936361	1.23E-29	3.90E-28	-1.07008281	down
FBgn0036044	Zasp67	235	203	231	3	4	2	1.487999635	1.327885129	1.535971163	0.021111472	0.03506951	0.014122116	1.41E-51	8.37E-50	-4.646909078	down
FBgn0036145	CG7607	126	172	179	62	68	51	3.561530632	5.022547966	5.313189307	1.947691292	2.661397833	1.607574624	2.19E-06	1.28E-05	-1.141227821	down
FBgn0036157	CG7560	1103	1128	1081	301	282	446	18.81353878	19.87621049	19.3622933	5.705894931	6.660070649	8.483296891	4.09E-20	8.13E-19	-1.493300838	down
FBgn0036183	CG6083	74	64	57	20	8	35	1.068234444	0.954430564	0.864063845	0.320868547	0.159904097	0.563427096	0.000842247	0.002865878	-1.146543649	down
FBgn0036323	CG14118	144	144	134	48	39	28	1.660949446	1.715876085	1.623060993	0.615314931	0.622864066	0.360152787	4.79E-11	4.97E-10	-1.578347433	down
FBgn0036362	CG10725	298	245	266	28	26	20	6.42324902	5.455494054	6.020828433	0.670747126	0.775972965	0.480732317	5.67E-42	2.67E-40	-3.032276336	down
FBgn0036363	CG10140	14	19	17	59	43	95	0.272801567	0.382474013	0.347859498	1.27771246	1.160171058	2.064321124	7.91E-07	4.98E-06	1.627792831	up
FBgn0036368	CG10738	273	311	264	117	104	72	1.006585042	1.184616348	1.022181161	0.479441895	0.530952796	0.29604324	4.00E-11	4.18E-10	-1.316174104	down
FBgn0036377	CG10710	131	80	123	42	32	21	0.938002006	0.591768666	0.924855116	0.334228943	0.317261371	0.167682057	5.61E-07	3.61E-06	-1.435430316	down
FBgn0036382	CG13737	139	117	115	25	29	58	3.139432315	2.729931143	2.7275347	0.627535973	0.906920187	1.460828202	3.49E-06	1.98E-05	-1.34464735	down
FBgn0036467	CG12310	29	23	27	127	102	133	1.006564709	0.82470959	0.984109866	4.899025689	4.902059979	5.147900803	2.50E-16	4.00E-15	2.054767734	up
FBgn0036504	yellow-k	108	112	89	16	52	22	1.972176675	2.112854509	1.706664635	0.324716487	1.314801387	0.448001606	0.000314414	0.00119594	-1.220155751	down
FBgn0036597	CG4962	185	141	106	20	12	13	4.513083503	3.553450423	2.715461352	0.54224297	0.405338293	0.353655014	7.71E-20	1.52E-18	-2.635773333	down
FBgn0036619	Cpr72Ec	198	272	212	1210	946	1366	2.583683195	3.666675541	2.904999428	17.54776197	17.09227824	19.87740089	2.16E-53	1.33E-51	2.387486745	up
FBgn0036656	CG13026	291	267	199	44	12	35	3.839688178	3.639516865	2.757351702	0.645235031	0.21923958	0.514998352	3.19E-21	6.67E-20	-2.560540075	down
FBgn0036665	CG13024	62	61	65	6	28	14	0.709496646	0.721137366	0.781102691	0.076308374	0.443661186	0.17865761	0.000544565	0.001945011	-1.256582518	down
FBgn0036690	Ilp8	6968	6803	6812	1401	784	1026	151.7510294	153.0571006	155.7880938	33.90969889	23.64146112	24.91757028	9.86E-97	1.28E-94	-2.518062268	down
FBgn0036749	CG7460	432	316	310	42	40	64	4.076423153	3.080435379	3.071802763	0.440460632	0.522625085	0.673457686	3.79E-30	1.21E-28	-2.501648047	down
FBgn0036767	CG16775	1242	1067	1280	448	447	438	33.59764018	29.81817817	36.36078649	13.46875605	16.74285242	13.21283819	2.15E-24	5.27E-23	-1.2681539	down
FBgn0036778	Cyp312a1	330	295	344	130	82	140	1.841851209	1.700952269	2.016207223	0.806392073	0.63370802	0.871371731	4.55E-12	5.21E-11	-1.273501974	down
FBgn0036806	Cyp12c1	928	911	868	371	245	256	9.300572428	9.432125857	9.135189235	4.132357694	3.399871748	2.861122781	3.22E-31	1.07E-29	-1.48287724	down
FBgn0036833	CG3819	1548	1504	1431	5445	4169	4946	20.55483341	20.6310033	19.953485	80.35320118	76.64955669	73.23723576	6.30E-137	1.40E-134	1.801927713	up
FBgn0036839	SmydA-2	368	423	388	117	96	143	3.743798347	4.445642177	4.145075785	1.322856652	1.352292408	1.622316159	6.45E-19	1.21E-17	-1.529515349	down
FBgn0036880	Cpr76Bc	36	56	51	6	0	13	0.369827835	0.594312177	0.550178216	0.068503165	0	0.148927628	2.38E-05	0.000116773	-1.649690799	down
FBgn0036881	Cpr76Bd	297	330	309	67	78	39	1.239311464	1.422549754	1.353999853	0.310714209	0.45066452	0.181477777	2.82E-18	5.11E-17	-2.00862618	down
FBgn0036896	wnd	54	68	38	17	22	10	0.225978577	0.293976037	0.166991062	0.079065082	0.127476737	0.046666834	0.00061173	0.002158566	-1.177495641	down
FBgn0036906	CG14102	37	59	46	113	81	100	0.339963662	0.560031292	0.44383825	1.153908873	1.030506039	1.024626543	4.47E-05	0.000208445	1.030918044	up
FBgn0036938	CG14187	720	817	737	204	130	147	27.63185206	32.39135101	29.70168628	8.701015858	6.908052003	6.291144499	1.03E-46	5.23E-45	-2.05961883	down
FBgn0036951	CG7017	20	12	25	170	87	117	0.242073918	0.150047497	0.317756272	2.28680545	1.458048609	1.57920566	7.18E-16	1.12E-14	2.35261859	up
FBgn0036958	CG17233	877	762	685	156	133	133	3.108561744	2.790258136	2.549685394	0.614535247	0.652749117	0.525710163	9.27E-59	6.49E-57	-2.263351087	down
FBgn0036997	CG5955	483	572	376	216	185	150	6.940557666	8.491272379	5.673763135	3.44955665	3.680897397	2.403661583	1.78E-10	1.76E-09	-1.182171727	down
FBgn0037140	SLC22A	689	619	634	261	192	166	6.239585842	5.791041782	6.029230953	2.626874614	2.407534493	1.676406968	1.44E-23	3.42E-22	-1.479056455	down
FBgn0037150	CG7133	125	127	139	22	10	25	1.621030698	1.701431444	1.892919507	0.317078067	0.179562637	0.361539757	1.33E-16	2.17E-15	-2.287526828	down
FBgn0037165	CG11437	91	102	113	18	8	21	1.732097447	2.005675217	2.258632083	0.380772634	0.210841289	0.445743533	6.73E-13	8.32E-12	-2.146090382	down
FBgn0037176	CG14456	75	63	75	9	7	25	1.50173109	1.303169675	1.57698765	0.200279137	0.194072364	0.558220452	1.26E-06	7.67E-06	-1.676205641	down
FBgn0037184	CG14450	221	280	219	678	599	489	2.770830141	3.626646019	2.883353328	9.447341568	10.39870359	6.836932871	9.90E-17	1.62E-15	1.355611294	up
FBgn0037222	CG14642	36	22	54	232	163	206	0.505761578	0.319297502	0.796660368	3.6223767	3.170776891	3.2273449	4.74E-18	8.42E-17	2.230954861	up
FBgn0037235	CG1103	764	794	755	1600	1393	1530	10.74137669	11.53231771	11.14678592	25.00050985	27.11767506	23.98793408	4.19E-33	1.50E-31	1.076310143	up
FBgn0037244	CG14647	5444	4961	5120	737	689	812	87.26004396	82.14782045	86.17938529	13.12886229	15.29154194	14.51403504	8.45E-169	2.39E-166	-2.629869384	down
FBgn0037282	CG14657	33	20	28	85	48	63	0.209444795	0.131133947	0.186616389	0.599565799	0.421824321	0.445893363	9.89E-05	0.000424965	1.152874816	up
FBgn0037324	Orco	303	275	261	115	52	114	2.965876086	2.780818057	2.682791991	1.251038019	0.704771713	1.244371489	7.10E-10	6.68E-09	-1.354261883	down
FBgn0037379	CG10979	220	173	170	425	420	294	0.891413825	0.72415627	0.723338741	1.913850055	2.356355011	1.328430512	1.24E-08	1.01E-07	1.079913326	up
FBgn0037384	dgrn	3	23	16	50	52	47	0.034645441	0.274398787	0.19403539	0.641737093	0.831501305	0.60528168	0.00048869	0.00176856	1.303770697	up
FBgn0037386	CG1208	229	210	176	511	413	359	1.891480453	1.791905809	1.526564516	4.690828657	4.72336138	3.306706515	1.64E-12	1.97E-11	1.132395554	up
FBgn0037405	CG1077	2440	2473	2482	256	229	191	20.01368723	20.95515636	21.37839905	2.333670528	2.600803325	1.747050571	5.76E-177	2.05E-174	-3.258523995	down
FBgn0037488	CG14607	510	483	542	139	159	171	6.541916062	6.40046356	7.30079574	1.981581257	2.824012814	2.446052245	1.14E-20	2.30E-19	-1.511001667	down
FBgn0037540	Pbp95	101	82	64	193	159	177	0.719916317	0.603815146	0.479045469	1.528904103	1.569251364	1.40691784	2.65E-08	2.07E-07	1.136360375	up
FBgn0037565	CG9626	48	42	41	133	93	65	0.163301756	0.147614295	0.146477053	0.502879062	0.438094009	0.246602686	6.66E-05	0.000298379	1.091886315	up
FBgn0037684	Srr	813	714	821	386	334	340	9.394660595	8.523505941	9.962534225	4.957242313	5.344065387	4.381313133	1.53E-17	2.64E-16	-1.002508069	down
FBgn0037727	Nepl12	327	340	311	678	588	576	2.810349269	3.018707048	2.806784397	6.47596559	6.997205323	5.520391201	2.26E-17	3.87E-16	1.012364336	up
FBgn0037853	CG14696	451	487	470	192	195	177	5.186160947	5.785327076	5.675490834	2.453765022	3.104837015	2.269747477	4.65E-15	6.87E-14	-1.150771362	down
FBgn0037996	CG4830	284	239	308	135	78	77	2.881473092	2.505091748	3.281580519	1.522272111	1.095785573	0.871207851	2.25E-10	2.20E-09	-1.311720719	down
FBgn0038020	GstD9	1241	1381	1292	369	359	489	29.81204972	34.27229924	32.59257616	9.851644134	11.94123516	13.09977214	2.90E-26	8.02E-25	-1.507901781	down
FBgn0038034	Cyp9f3	560	628	535	86	78	61	5.185771811	6.007786997	5.2025382	0.885087324	1.000126018	0.62992673	3.52E-57	2.38E-55	-2.682077527	down
FBgn0038074	Gnmt	1366	1305	1260	4864	4070	4542	26.053022	25.71268478	25.23562539	103.1010925	107.482204	96.60272199	9.76E-154	2.42E-151	1.883959001	up
FBgn0038095	Cyp304a1	621	741	615	109	94	112	6.833086493	8.423120876	7.106185722	1.33295077	1.432148059	1.374289308	1.54E-56	1.02E-54	-2.431363544	down
FBgn0038098	CG7381	2071	2137	2135	778	611	452	12.62238105	13.45535676	13.66454538	5.269908553	5.156287751	3.072093645	2.87E-27	8.23E-26	-1.607861055	down
FBgn0038160	CG9759	151	172	118	323	195	355	1.518991264	1.787459798	1.246511978	3.611130183	2.716112082	3.982369095	1.31E-06	7.96E-06	1.013228898	up
FBgn0038257	smp-30	21078	20577	20125	6084	4792	6570	306.8541671	309.4668897	307.6625494	98.43603791	96.59489661	106.6603052	8.43E-75	8.13E-73	-1.682614684	down
FBgn0038268	CG3631	363	288	282	751	704	828	2.469049317	2.023695354	2.01422679	5.67708466	6.630259799	6.28041444	9.17E-24	2.21E-22	1.376662128	up
FBgn0038299	Spn88Eb	723	765	720	1740	1454	1882	9.539843823	10.42782922	9.976347865	25.5161126	26.56452908	27.69219708	8.67E-35	3.34E-33	1.298372235	up
FBgn0038309	Amt	106	66	69	35	15	22	1.128859081	0.726118177	0.771647719	0.414251609	0.221187139	0.2612711	1.21E-05	6.29E-05	-1.342045423	down
FBgn0038337	CG6125	3240	3248	3043	1415	1056	1147	25.42681649	26.33252506	25.07754687	12.34143648	11.47481372	10.03795451	1.87E-54	1.20E-52	-1.26773332	down
FBgn0038348	AOX2	81	156	126	60	19	26	0.387195699	0.770370442	0.632487826	0.318756501	0.125757488	0.138596952	1.93E-05	9.64E-05	-1.3673523	down
FBgn0038354	CG5404	85	55	67	19	20	28	0.581082576	0.388428532	0.480983136	0.144355994	0.189314409	0.21345768	5.11E-05	0.000234619	-1.231112342	down
FBgn0038358	Ttc26	53	45	51	16	7	8	0.532022103	0.466654896	0.537601042	0.178499121	0.09729412	0.089552687	1.82E-06	1.09E-05	-1.627492006	down
FBgn0038394	CG10264	1	0	0	270	224	347	0.01803416	0	0	5.41155377	5.593436156	6.978470092	5.73E-64	4.47E-62	5.605161511	up
FBgn0038395	CG10407	1220	1163	1073	347	290	370	20.69699371	20.38246283	19.11539511	6.542431828	6.812086943	6.999773515	1.70E-47	8.97E-46	-1.623774937	down
FBgn0038398	sxe2	355	353	296	125	92	169	4.119868948	4.232132548	3.607305132	1.612231327	1.478351217	2.187139984	2.62E-09	2.32E-08	-1.177915792	down
FBgn0038412	Zip89B	91	74	99	193	141	183	0.854421018	0.717780669	0.97611693	2.013956723	1.833092543	1.916092397	3.52E-07	2.33E-06	1.012808241	up
FBgn0038469	CG4009	4684	4544	4765	1422	1291	1240	39.9467886	40.03435305	42.67406456	13.47804417	15.24494895	11.79292393	4.96E-82	5.50E-80	-1.678569883	down
FBgn0038479	CG17477	68	100	72	26	15	30	1.508766227	2.292147434	1.677573889	0.641133815	0.4608282	0.742282331	5.82E-06	3.21E-05	-1.363065575	down
FBgn0038482	CG4053	951	953	875	348	236	335	19.41249628	20.09663184	18.75620806	7.894823165	6.670334588	7.625713818	2.55E-32	8.83E-31	-1.446976881	down
FBgn0038610	CG7675	5007	4988	4930	2421	1842	2333	74.32468572	76.49119434	76.84905465	39.94041505	37.85993493	38.61935854	1.96E-41	9.12E-40	-1.051074871	down
FBgn0038611	CG14309	1054	955	1036	332	204	193	5.956713833	5.575694942	6.148398405	2.085290207	1.596360747	1.216349166	1.42E-34	5.39E-33	-1.880368766	down
FBgn0038631	CG7695	101	128	123	284	236	408	2.751887912	3.602872087	3.519253882	8.599832667	8.903404753	12.39665049	6.22E-11	6.41E-10	1.399155101	up
FBgn0038660	CG14291	80	93	85	32	17	22	0.807776067	0.970093178	0.901272336	0.359098232	0.237675635	0.247718535	8.66E-08	6.20E-07	-1.499847336	down
FBgn0038702	CG3739	1290	1295	1281	4028	3359	3959	15.35780428	15.92717288	16.01491612	53.29557774	55.37122983	52.56053138	7.23E-101	9.88E-99	1.65818826	up
FBgn0038717	CG17751	484	461	536	149	105	148	5.485458907	5.397566938	6.379233722	1.876792101	1.647751253	1.870527712	5.17E-28	1.54E-26	-1.697805662	down
FBgn0038730	CG6300	92	130	138	7	23	23	1.00761162	1.47088324	1.587159403	0.085205116	0.348793131	0.28091052	7.44E-10	6.97E-09	-2.026525405	down
FBgn0038732	CG11391	201	144	182	54	50	73	2.108463823	1.560493973	2.00483024	0.629544089	0.726231108	0.853940838	9.17E-09	7.59E-08	-1.316665883	down
FBgn0038774	CG5023	2666	2624	2497	909	954	1145	63.80074401	64.87224627	62.75094357	24.17640796	31.61176321	30.55666212	7.32E-23	1.67E-21	-1.210454732	down
FBgn0038799	MFS9	2069	1901	1832	967	708	826	19.85079928	18.84209249	18.45776433	10.31113031	9.405578496	8.83756013	1.48E-34	5.59E-33	-1.083961253	down
FBgn0038819	Cpr92F	425	473	361	0	0	0	4.319026033	4.96578074	3.852478412	0	0	0	7.65E-78	7.64E-76	-6.076375794	down
FBgn0038820	CG4000	42325	38716	41205	7744	5800	8484	799.9706987	755.9570152	817.8302151	162.668983	151.7888442	178.8185628	4.54E-109	7.03E-107	-2.315068547	down
FBgn0038846	CG5697	218	207	160	83	78	70	4.170440623	4.090960643	3.214264054	1.764679478	2.066116465	1.493338686	3.44E-08	2.64E-07	-1.127720653	down
FBgn0038850	CG17279	86	85	88	19	19	34	1.928541377	1.969150649	2.072284135	0.473528808	0.589954962	0.850245328	6.40E-07	4.09E-06	-1.447422803	down
FBgn0038901	Burs	16	11	18	74	54	102	0.472044139	0.335262377	0.557662258	2.426367841	2.205926991	3.355812027	5.61E-10	5.33E-09	1.969098844	up
FBgn0038930	CG5778	102	81	89	467	254	321	2.93141566	2.404870849	2.685983612	14.91613848	10.10754528	10.28767157	1.31E-22	2.92E-21	1.909387994	up
FBgn0038973	Pebp1	13662	13115	13055	4571	3553	4695	399.323036	396.01158	400.7034481	148.4853472	143.7937594	153.0313844	4.22E-73	3.93E-71	-1.50096352	down
FBgn0039006	Cyp6d4	46	41	55	227	147	130	0.463975009	0.427218569	0.582553166	2.544631555	2.052999478	1.462227463	7.29E-13	8.99E-12	1.735431198	up
FBgn0039052	CG6733	2026	2001	1958	636	553	736	29.6316476	30.23381526	30.07219762	10.33798193	11.19892246	12.0040833	7.01E-42	3.28E-40	-1.484690575	down
FBgn0039053	CG6738	46	74	66	7	1	12	0.672781732	1.118092118	1.013669583	0.11378282	0.020251216	0.195718749	1.42E-08	1.15E-07	-2.092597033	down
FBgn0039091	CG10182	456	404	365	144	172	167	3.892443536	3.562610562	3.271797855	1.366099288	2.0329218	1.589676584	2.63E-11	2.82E-10	-1.147058948	down
FBgn0039131	CG12268	1003	1073	1037	517	378	411	10.16009167	11.22860805	11.03091581	5.820355755	5.301798776	4.642729086	4.96E-25	1.27E-23	-1.117209441	down
FBgn0039152	Root	671	820	718	316	267	316	1.799668281	2.272026026	2.022229803	0.941931496	0.991553041	0.94513066	4.15E-18	7.39E-17	-1.143998209	down
FBgn0039244	CG11069	589	634	560	224	204	190	5.456997018	6.068162284	5.448319516	2.306474907	2.616997673	1.963029607	3.32E-24	8.07E-23	-1.36389679	down
FBgn0039271	CG11839	29	37	40	67	64	90	0.654989476	0.863311558	0.948707722	1.681796409	2.001479034	2.266802383	0.000304901	0.00116625	1.012444677	up
FBgn0039307	CR13656	37	56	49	113	137	99	0.559795935	0.875277068	0.778502867	1.900066293	2.870009475	1.670313679	2.15E-06	1.26E-05	1.252745736	up
FBgn0039313	CG11892	8748	8499	8374	3126	2816	3059	104.5428388	104.9259357	105.0883543	41.5180342	46.59645874	40.7661613	6.43E-79	6.51E-77	-1.372628733	down
FBgn0039326	CG10562	459	475	422	222	160	210	5.675658414	6.06773606	5.479641364	3.050835793	2.739417932	2.895727471	4.30E-14	5.95E-13	-1.046083214	down
FBgn0039355	CG4730	122	152	104	251	286	232	1.533672037	1.973993707	1.372910189	3.506781319	4.978212708	3.252336557	1.47E-07	1.03E-06	1.078272064	up
FBgn0039415	CG6142	95	156	125	29	22	22	0.830063734	1.40812737	1.146922222	0.281610035	0.266161517	0.214360787	3.50E-12	4.07E-11	-1.9291386	down
FBgn0039480	Cpr97Ea	141	122	112	4	0	0	1.758473544	1.571831776	1.466799891	0.055442016	0	0	5.42E-33	1.93E-31	-4.146853232	down
FBgn0039481	Cpr97Eb	660	563	434	30	47	30	11.82349647	10.41933238	8.16446704	0.597290407	1.165828306	0.599319036	1.63E-53	1.02E-51	-3.46758885	down
FBgn0039495	CG5909	362	248	283	768	543	648	4.697731366	3.324763791	3.856578392	11.07651455	9.75695237	9.377551136	1.99E-16	3.20E-15	1.205921974	up
FBgn0039591	CG9988	70	88	66	4	16	10	0.581232889	0.754856363	0.575482599	0.036912582	0.183952998	0.092594879	7.86E-09	6.61E-08	-2.008034357	down
FBgn0039593	Sid	23	13	4	88	100	130	0.357727025	0.208879959	0.065331108	1.521138929	2.15356836	2.254769202	2.41E-12	2.84E-11	2.368924904	up
FBgn0039609	Nepl17	62	65	101	455	260	341	0.550385268	0.596098426	0.941526624	4.488991699	3.195826597	3.375703683	2.15E-22	4.75E-21	2.122162102	up
FBgn0039637	Ctl2	1500	1633	1664	3955	3316	3172	8.17864521	9.198262553	9.52751304	23.96618414	25.03452635	19.28670845	9.42E-36	3.78E-34	1.223269311	up
FBgn0039645	CG11898	666	673	712	333	267	224	2.811998183	2.93552226	3.156871615	1.562598252	1.560942176	1.054687143	4.88E-16	7.70E-15	-1.158131754	down
FBgn0039666	Diedel	52	48	52	155	90	132	2.360220697	2.250712461	2.478498923	7.818856869	5.656223053	6.681254715	4.07E-08	3.07E-07	1.282544242	up
FBgn0039667	CG2010	2089	1905	1928	886	736	901	17.49179968	16.47860875	16.95271281	8.245026792	8.533135005	8.413092681	5.53E-34	2.05E-32	-1.095147224	down
FBgn0039670	CG7567	190	209	201	43	75	79	4.65913696	5.294533122	5.17587827	1.171878606	2.546524664	2.160298652	2.13E-07	1.45E-06	-1.298864882	down
FBgn0039685	Obp99b	70	104	94	1147	866	1291	2.255501007	3.461846697	3.1805993	41.07434981	38.63648639	46.38804339	2.84E-95	3.53E-93	3.55451947	up
FBgn0039728	CG7896	151	179	265	11	26	11	0.575407992	0.70466302	1.06042739	0.046585839	0.13718513	0.046744063	5.61E-19	1.06E-17	-2.78715972	down
FBgn0039736	CG7912	1494	1353	1315	227	243	280	14.16132418	13.24892285	13.08926138	2.391340497	3.189292034	2.959689323	2.74E-67	2.34E-65	-2.276051259	down
FBgn0039754	CG9747	822	728	656	351	282	246	6.695777093	6.126184276	5.611372885	3.17759527	3.18062908	2.234596447	8.96E-17	1.48E-15	-1.167940037	down
FBgn0039759	CG9733	22	14	31	174	165	198	0.283162129	0.186152996	0.41899641	2.488995033	2.940567677	2.841924296	9.00E-26	2.43E-24	2.73598775	up
FBgn0039776	PH4alphaEFB	6270	6172	6044	2644	1845	1965	52.66399918	53.55520908	53.30977754	24.68141415	21.45741557	18.40533287	1.69E-53	1.05E-51	-1.38780952	down
FBgn0039777	Jon99Fii	53552	49643	50155	14490	11030	13723	1107.50965	1060.61887	1089.236482	333.0446821	315.8508744	316.4868824	3.71E-155	1.01E-152	-1.83512488	down
FBgn0039805	Cpr100A	154	88	152	5	1	13	2.110153773	1.245677337	2.187122417	0.076142246	0.018972656	0.198642221	1.02E-18	1.89E-17	-3.065151292	down
FBgn0039848	Loxl1	230	162	204	12	18	14	3.026345702	2.202090798	2.818752782	0.175482673	0.327942688	0.205425127	1.96E-31	6.53E-30	-3.127800824	down
FBgn0039863	CG1815	106	98	114	257	219	216	0.341081655	0.325767743	0.385206377	0.919068568	0.97573382	0.775070263	1.07E-11	1.18E-10	1.180987032	up
FBgn0039872	salt	6758	6517	6172	2009	1594	1622	60.36091379	60.13327354	57.88948099	19.94251142	19.71336135	16.15560757	2.62E-115	4.30E-113	-1.76010658	down
FBgn0040069	vanin-like	3720	3638	3467	580	459	602	37.68249353	38.07052758	36.87963848	6.529606069	6.437898513	6.800299051	8.92E-172	2.81E-169	-2.567399485	down
FBgn0040074	retinin	5029	4822	4944	1542	1212	1520	118.9929813	117.8681381	122.844097	40.54958165	39.70791442	40.10681041	1.92E-97	2.58E-95	-1.656440919	down
FBgn0040096	lectin-33A	38	19	8	98	71	103	1.172397209	0.605583854	0.25918943	3.360311584	3.033082863	3.543751263	6.89E-07	4.38E-06	1.673923499	up
FBgn0040334	Tsp3A	684	710	805	171	167	167	7.183052087	7.702660739	8.877382126	1.995773807	2.428310023	1.9557089	2.13E-41	9.79E-40	-1.931429995	down
FBgn0040342	CG3706	4089	4182	4310	1462	1233	1433	49.97251743	52.79923782	55.31303745	19.85746402	20.86469024	19.52968035	1.04E-72	9.61E-71	-1.471434095	down
FBgn0040363	CG11384	20	23	9	61	21	61	0.174912141	0.207800842	0.082654897	0.592900871	0.254298619	0.594914592	0.002627945	0.007884796	1.093534283	up
FBgn0040367	CG11382	491	419	395	192	118	143	4.920884765	4.338156679	4.157142567	2.138578645	1.63748925	1.598205303	2.22E-17	3.82E-16	-1.355818118	down
FBgn0040514	CG17169	64	91	60	18	15	11	2.271490595	3.336582508	2.23623963	0.71001213	0.737151877	0.435369981	4.44E-08	3.33E-07	-1.733786492	down
FBgn0040582	CG5791	1891	1867	1932	5044	4101	6225	29.92910201	30.52642757	32.11037665	88.72367652	89.87246929	109.8692957	8.04E-34	2.97E-32	1.51434081	up
FBgn0040608	CG14246	383	387	385	62	53	57	13.19656244	13.77534597	13.93024942	2.374193035	2.528556485	2.190139236	2.73E-48	1.46E-46	-2.498714562	down
FBgn0040637	CG11458	134	102	95	18	16	22	4.711651	3.705083455	3.507745216	0.703401216	0.778974149	0.862632514	9.30E-14	1.25E-12	-2.080580721	down
FBgn0040653	IM4	247	257	199	994	535	866	6.080568575	6.535967259	5.144420189	27.19542912	18.23625963	23.77387399	2.84E-25	7.40E-24	1.78041443	up
FBgn0040734	CG15065	61	71	32	234	99	193	5.283429817	6.352928444	2.910530845	22.52497198	11.87287922	18.64138791	1.32E-07	9.26E-07	1.507672741	up
FBgn0040736	IM3	4558	4388	3556	9811	7129	9875	111.9155884	111.3044141	91.68834506	267.7267903	242.3704246	270.3884853	3.11E-27	8.86E-26	1.193857684	up
FBgn0040832	CG8012	380	405	378	62	62	72	8.43134068	9.283197106	8.807262917	1.528857559	1.904756561	1.781477595	1.36E-40	6.08E-39	-2.320947746	down
FBgn0040837	CG8620	312	274	245	98	81	53	7.601433367	6.89637659	6.268203727	2.65356218	2.732503111	1.439963871	9.00E-14	1.22E-12	-1.586022674	down
FBgn0040900	CG17777	121	230	235	44	24	43	3.35984358	6.597676723	6.852320551	1.357840191	0.922740702	1.331487125	3.75E-12	4.34E-11	-1.959749174	down
FBgn0040972	CG16978	232	205	126	410	275	477	10.71043915	9.776933509	6.108378763	21.03611054	17.57869919	24.55684107	9.31E-07	5.74E-06	1.068420661	up
FBgn0041181	Tep3	492	397	400	271	132	171	1.885111336	1.571418697	1.609414885	1.153993831	0.700294283	0.730638982	1.08E-07	7.62E-07	-1.003972668	down
FBgn0041182	Tep2	1324	1332	1254	4657	3921	4256	5.445318584	5.659382411	5.415879153	21.28647949	22.32887787	19.51963781	1.46E-138	3.32E-136	1.821142751	up
FBgn0041183	Tep1	1	0	4	124	105	110	0.004475413	0	0.018798759	0.616761215	0.650664515	0.548985139	4.93E-34	1.84E-32	4.152539259	up
FBgn0041252	Femcoat	3430	2981	3326	1269	911	1197	77.74844649	69.80541016	79.16914686	31.96844531	28.59240746	30.25704962	1.03E-46	5.23E-45	-1.391727817	down
FBgn0041579	AttC	428	363	383	22997	18600	22835	8.979328518	7.867490446	8.437911888	536.2083483	540.3159443	534.2394259	0	0	5.824558619	up
FBgn0041581	AttB	1354	1187	1135	17846	14340	20434	29.08522251	26.34110275	25.60269649	426.046409	426.5182562	489.4878795	3.82E-263	2.61E-260	3.88115005	up
FBgn0041709	yellow-g	55449	54061	51150	10267	8181	9776	778.9992704	784.6155568	754.6144041	160.3057827	159.1418757	153.1578823	2.82E-303	2.31E-300	-2.37422509	down
FBgn0041721	snRNA:U12	124	91	86	475	257	387	9.837558535	7.458243252	7.164736382	41.88143446	28.23147148	34.23824036	9.40E-21	1.92E-19	1.865031549	up
FBgn0042101	CG18744	112	140	112	43	56	28	1.582902503	2.044060219	1.662226822	0.675409077	1.095869696	0.441294995	1.97E-05	9.81E-05	-1.185017295	down
FBgn0042119	Cpr65Au	2792	2778	2641	1072	813	1278	100.2241245	103.0193027	99.55461072	42.76750716	40.40937656	51.15905788	2.69E-22	5.88E-21	-1.226567268	down
FBgn0042129	OS9	527	469	478	229	116	153	12.62777977	11.60963949	12.02763944	6.098375477	3.848656227	4.088298917	9.07E-16	1.41E-14	-1.391425367	down
FBgn0042201	Nplp3	2105	2042	2172	374	204	245	73.87754003	74.03644732	80.04906558	14.58794852	9.913459586	9.588733251	7.87E-88	9.08E-86	-2.749987974	down
FBgn0042701	CR12628	156	154	185	33	54	86	4.750895854	4.845082093	5.916416783	1.11693306	2.277085926	2.920681436	4.56E-05	0.000212138	-1.166901307	down
FBgn0043005	prt	162	128	127	34	45	67	1.405073966	1.146894973	1.15670873	0.327736932	0.540420025	0.648028046	6.76E-06	3.70E-05	-1.199580224	down
FBgn0043575	PGRP-SC2	1319	1225	1148	3834	3138	3882	33.38478391	32.03091683	30.5127803	107.8495101	109.9743644	109.5706233	1.16E-80	1.23E-78	1.656972687	up
FBgn0043576	PGRP-SC1a	271	230	257	3327	2642	3887	8.702310325	7.629966279	8.666315961	118.7354412	117.471587	139.1921179	3.46E-174	1.14E-171	3.712634739	up
FBgn0043578	PGRP-SB1	1972	2053	2176	7322	5850	7972	59.76700115	64.27957717	69.25474999	246.6303808	245.4964227	269.4366511	3.25E-71	2.93E-69	1.855047246	up
FBgn0043783	CG32444	40095	38732	38191	10144	7976	10459	591.4565553	590.2446539	591.6022022	166.3045634	162.9117933	172.0511666	7.36E-122	1.26E-119	-1.895310501	down
FBgn0043884	mask	136	121	122	383	258	168	0.178043411	0.163644674	0.167719264	0.557247419	0.467672088	0.245262475	3.17E-06	1.81E-05	1.08966726	up
FBgn0044046	Ilp7	65	83	83	154	146	210	1.175588853	1.550778254	1.576363299	3.095459439	3.656197992	4.235417479	3.24E-07	2.15E-06	1.154992923	up
FBgn0044050	Ilp3	38	43	42	99	89	132	0.955402253	1.116864861	1.108888999	2.766305582	3.098328189	3.700934702	1.73E-07	1.19E-06	1.32933237	up
FBgn0044810	TotX	72	85	51	212	155	247	2.258284255	2.754194097	1.679780001	7.389997053	6.731510935	8.639286778	2.54E-11	2.72E-10	1.526918229	up
FBgn0044812	TotC	1482	1343	1279	10650	9169	13703	52.79769166	49.42791051	47.84905845	421.6757574	452.2967341	544.3988719	1.80E-125	3.43E-123	3.069814004	up
FBgn0046113	GluRIIC	1126	1073	1014	553	396	427	7.07751932	6.967418579	6.692937171	3.863047947	3.446454952	2.992990754	1.94E-24	4.78E-23	-1.088044012	down
FBgn0046689	Takl1	124	186	120	58	53	69	1.769719525	2.742364691	1.798457268	0.919968686	1.047353707	1.098162666	4.04E-05	0.000189879	-1.01218333	down
FBgn0046875	Obp83g	185	169	155	10	1	10	6.139062621	5.793573845	5.40129818	0.368801458	0.045947838	0.37005405	1.01E-33	3.73E-32	-3.632049222	down
FBgn0050021	metro	313	302	249	131	130	70	2.124368305	2.11749272	1.774683628	0.988141332	1.221697191	0.529807794	5.46E-07	3.52E-06	-1.141131746	down
FBgn0050042	Cpr49Ab	9132	8351	9530	4115	2736	4021	202.3806141	191.1925641	221.7849271	101.3526575	83.95640753	99.37380217	1.96E-26	5.48E-25	-1.179359144	down
FBgn0050043	CG30043	156	104	170	74	50	29	0.955728563	0.658222636	1.093691932	0.503853153	0.424145358	0.198126602	4.11E-05	0.000192851	-1.172012856	down
FBgn0050045	Cpr49Aa	117	100	94	2	8	0	3.782819473	3.340098401	3.191491763	0.071865764	0.358141368	0	2.40E-21	5.05E-20	-3.318837625	down
FBgn0050047	CG30047	758	646	638	281	233	227	5.095186296	4.48593408	4.503474013	2.099227351	2.168610372	1.701576764	1.55E-24	3.84E-23	-1.305249662	down
FBgn0050062	CG30062	92	73	85	19	13	22	2.847741693	2.334345492	2.762916832	0.65362501	0.55717403	0.759399443	1.63E-09	1.47E-08	-1.756114383	down
FBgn0050184	CG30184	179	206	240	498	395	587	4.182965393	4.973108886	5.889502391	12.93370281	12.78094846	15.29692611	8.22E-14	1.12E-12	1.292636306	up
FBgn0050272	MFS1	434	392	429	65	71	50	4.823240883	4.50054177	5.006597	0.802832367	1.092552509	0.619660844	8.22E-41	3.70E-39	-2.474608541	down
FBgn0050281	CG30281	151	135	156	81	25	53	2.831327311	2.61502838	3.071665001	1.687953366	0.649064545	1.108214498	1.32E-05	6.84E-05	-1.198264138	down
FBgn0050382	CG30382	1057	1198	919	2331	2168	3262	20.96431325	24.54663576	19.14067655	51.38190723	59.53874529	72.14802329	2.47E-18	4.50E-17	1.360542834	up
FBgn0050431	CG30431	402	383	345	101	108	165	4.105175642	4.040489397	3.699652259	1.146276419	1.527088452	1.878989969	9.10E-12	1.01E-10	-1.365467502	down
FBgn0050489	Cyp12d1-p	70	45	33	238	218	289	0.294895937	0.195845127	0.145989227	1.114320192	1.271633587	1.357698753	2.01E-20	4.01E-19	2.21478441	up
FBgn0051015	PH4alphaPV	701	568	580	270	192	219	6.791235335	5.684713806	5.900582351	2.907078911	2.575530743	2.365972564	2.26E-21	4.78E-20	-1.285127928	down
FBgn0051041	CG31041	2291	2404	2096	275	221	272	61.79732133	66.98977698	59.37067134	8.244029731	8.254135279	8.181789324	1.56E-174	5.32E-172	-2.970769797	down
FBgn0051091	CG31091	64	59	50	185	82	137	0.562323405	0.535534809	0.461330651	1.806509328	0.997596199	1.342337059	4.45E-06	2.49E-05	1.168087463	up
FBgn0051104	CG31104	33	17	43	65	54	91	0.450867051	0.239945709	0.616934609	0.98698422	1.021558085	1.386470961	0.001279613	0.004134407	1.032274024	up
FBgn0051108	TTLL5	448	502	544	258	193	212	2.442688703	2.827634906	3.114763879	1.563407208	1.45707587	1.28902339	1.51E-12	1.82E-11	-1.022005036	down
FBgn0051121	CG31121	937	845	858	470	371	304	5.367783478	5.000824511	5.161534164	2.99237178	2.942822415	1.942065213	4.88E-14	6.74E-13	-1.052057458	down
FBgn0051145	CG31145	34	68	28	140	87	94	0.1419054	0.293196259	0.122719664	0.649397085	0.502775382	0.437504663	8.52E-05	0.000372623	1.17241284	up
FBgn0051262	CG31262	811	773	661	300	232	265	7.079570911	6.971000006	6.05931683	2.910513586	2.804198897	2.579685621	1.46E-27	4.25E-26	-1.340989917	down
FBgn0051266	CG31266	3468	3221	3315	1067	911	1210	65.94356799	63.27229464	66.19314343	22.54862513	23.98537303	25.65745349	7.53E-49	4.09E-47	-1.501943515	down
FBgn0051269	CG31269	107	110	84	28	25	30	2.156188812	2.289945798	1.777536047	0.627080558	0.697553892	0.674153964	8.58E-09	7.13E-08	-1.516569205	down
FBgn0051321	CG31321	551	481	493	141	128	180	4.733327039	4.268639678	4.447315628	1.346158879	1.522508165	1.72433739	4.45E-23	1.02E-21	-1.57144341	down
FBgn0051326	CG31326	1113	945	1053	2095	1849	2203	11.93379051	10.46753836	11.8562606	24.96488483	27.45079357	26.34101888	2.55E-27	7.37E-26	1.089124424	up
FBgn0051446	CG31446	368	386	354	155	103	101	7.860282502	8.517402057	7.940168494	3.679462056	3.046227317	2.405728079	5.23E-18	9.25E-17	-1.444457944	down
FBgn0051495	CG31495	35	18	42	100	71	88	0.389888965	0.207145218	0.491313061	1.238041472	1.095130804	1.093176779	7.31E-06	3.97E-05	1.310271226	up
FBgn0051661	CG31661	629	539	563	214	157	233	8.85654776	7.840289442	8.324503466	3.348805244	3.060893529	3.658512739	1.07E-20	2.18E-19	-1.353414265	down
FBgn0051676	CG31676	1058	906	998	409	358	356	18.04598733	15.96440311	17.87564173	7.75319278	8.454983306	6.771420837	8.76E-29	2.67E-27	-1.25022338	down
FBgn0051681	CG31681	1504	1270	1433	542	392	558	29.92431552	26.10415365	29.94047592	11.9849981	10.79933972	12.38070612	2.94E-29	9.27E-28	-1.347682876	down
FBgn0051683	CG31683	2	7	7	476	401	423	0.018593565	0.067229553	0.06833872	4.918151751	5.16192628	4.385386471	1.38E-92	1.64E-90	5.435406842	up
FBgn0051821	CG31821	731	608	623	325	269	235	9.699627994	8.334331829	8.680842327	4.792734336	4.942250211	3.477285829	5.81E-15	8.56E-14	-1.085856144	down
FBgn0051928	CG31928	1567	1586	1624	478	437	475	18.90589563	19.76791886	20.57550032	6.409415854	7.300362806	6.390821627	2.65E-60	1.96E-58	-1.631237638	down
FBgn0052027	lncRNA:CR32027	47	23	37	131	75	102	0.834062953	0.421656031	0.689507219	2.583655251	1.842879691	2.01853355	5.11E-07	3.31E-06	1.399773228	up
FBgn0052185	edin	166	91	110	2500	2084	3107	7.445066711	4.216299036	5.180710337	124.6128441	129.4174885	155.3948372	4.46E-125	8.32E-123	4.271248759	up
FBgn0052187	CG32187	101	88	82	609	484	640	1.438203864	1.294527428	1.22616538	9.637816741	9.542873926	10.16281169	4.83E-67	4.08E-65	2.686287773	up
FBgn0052205	hpRNA:CR32205	1041	846	917	2852	2109	3430	6.249894424	5.247129972	5.781325309	19.02977997	17.53207334	22.96417769	1.51E-31	5.05E-30	1.644351504	up
FBgn0052220	Csas	58	75	64	23	8	9	1.365514219	1.824143516	1.582283602	0.601808563	0.260791221	0.236290124	4.15E-07	2.72E-06	-1.694177065	down
FBgn0052243	CG32243	24	41	37	50	70	102	0.27648711	0.487951898	0.447611764	0.640170926	1.116596945	1.310384196	0.001577278	0.004984174	1.006925823	up
FBgn0052279	Drsl2	43	40	23	108	107	134	2.438185945	2.343084043	1.369500906	6.805882039	8.400727411	8.473015353	1.66E-09	1.49E-08	1.610948398	up
FBgn0052282	Drsl4	31	32	23	161	120	151	1.812181835	1.932500276	1.411900315	10.45991726	9.71306002	9.843552308	5.10E-20	1.01E-18	2.196622024	up
FBgn0052283	Drsl3	62	61	39	13	0	11	3.251859627	3.305212929	2.1480324	0.757784551	0	0.643380084	1.52E-05	7.76E-05	-1.662409513	down
FBgn0052284	CG32284	190	180	209	97	51	100	7.850187001	7.682957197	9.067943542	4.454104784	2.917637449	4.607456338	3.94E-06	2.22E-05	-1.024029897	down
FBgn0052333	CG32333	71	74	66	35	20	6	0.211485306	0.22771051	0.206443829	0.115864979	0.082487206	0.019930029	0.000407686	0.001507926	-1.241496986	down
FBgn0052364	tut	655	618	581	134	122	231	11.82366774	11.52468063	11.01344454	2.688301717	3.049337501	4.650051083	1.46E-16	2.38E-15	-1.677680288	down
FBgn0052368	CG32368	530	569	492	202	156	195	24.40813599	27.07076435	23.79358966	10.33885414	9.947594884	10.01447492	1.17E-23	2.82E-22	-1.364182092	down
FBgn0052499	Cda4	118	100	105	41	32	33	1.15204154	1.008592278	1.076493844	0.444869142	0.432584404	0.359281536	4.95E-08	3.67E-07	-1.331612426	down
FBgn0052512	CG32512	68	45	90	192	149	141	0.552954375	0.378026641	0.768526798	1.735177505	1.677650156	1.278598898	8.15E-07	5.11E-06	1.217049092	up
FBgn0052523	CG32523	67	62	57	248	268	376	1.419840958	1.357332019	1.268457361	5.840887915	7.863835836	8.885616583	1.56E-23	3.67E-22	2.195569005	up
FBgn0052547	CG32547	26	13	7	82	51	33	0.107423612	0.055488024	0.030371103	0.376532569	0.291763745	0.152046059	0.000154482	0.00063346	1.377263076	up
FBgn0052642	CG32642	705	697	726	283	234	204	9.42083845	9.621941782	10.18763039	4.202901087	4.329632593	3.039942955	8.53E-26	2.31E-24	-1.400383002	down
FBgn0052706	CG32706	6	31	15	50	64	58	0.129920405	0.693453457	0.341077833	1.20325705	1.918849166	1.400518781	0.000366944	0.001372817	1.2993851	up
FBgn0052751	CG32751	209	209	177	38	30	38	2.244760526	2.318993461	1.996333603	0.453596423	0.446148804	0.455137012	2.18E-23	5.05E-22	-2.17335874	down
FBgn0053012	CG33012	217	182	241	108	73	90	1.438168877	1.246094696	1.677271296	0.795492706	0.669896578	0.665162089	7.22E-08	5.25E-07	-1.054759437	down
FBgn0053098	CG33098	161	217	252	105	59	76	2.571881775	3.581082827	4.227287503	1.864132242	1.305004123	1.353859336	4.01E-07	2.64E-06	-1.172271297	down
FBgn0053109	CG33109	38	50	45	263	156	179	0.700006919	0.951520715	0.870497183	5.384393343	3.979037954	3.677109764	7.76E-20	1.53E-18	2.068895687	up
FBgn0053225	CG33225	10	6	1	55	49	69	0.175807873	0.108973043	0.018461817	1.074640747	1.192804166	1.352764625	5.31E-11	5.48E-10	2.379784428	up
FBgn0053281	CG33281	705	536	671	242	178	188	8.351094561	6.559165381	8.346663875	3.185898566	2.919503726	2.483401623	1.46E-23	3.46E-22	-1.481531707	down
FBgn0053296	CG33296	115	111	61	35	22	17	1.11411136	1.110921184	0.620578489	0.376843563	0.295112898	0.183659971	1.13E-06	6.95E-06	-1.501322628	down
FBgn0053306	CG33306	4003	3765	3841	1781	1380	1902	94.4796345	91.80093449	95.19914362	46.71741757	45.09895181	50.06081942	7.18E-28	2.12E-26	-1.062833351	down
FBgn0053329	Sp212	342	354	376	728	547	799	3.841501384	4.107784551	4.435053396	9.088005086	8.507402129	10.00821196	7.46E-14	1.02E-12	1.034716189	up
FBgn0053346	CG33346	57	125	80	10	7	19	0.981989633	2.224700577	1.447298641	0.19146718	0.166980145	0.365023206	4.34E-09	3.75E-08	-2.032334861	down
FBgn0053460	CG33460	10	5	20	38	64	91	0.199595831	0.103098175	0.419196435	0.842941345	1.768748914	2.025478718	1.83E-06	1.09E-05	1.764500881	up
FBgn0053462	CG33462	6	5	2	58	34	85	0.110527408	0.095152072	0.038688764	1.187432752	0.867226221	1.746113575	4.78E-12	5.46E-11	2.548303772	up
FBgn0053503	Cyp12d1-d	133	92	95	19	20	42	1.385913257	0.990379729	1.03954701	0.220039325	0.288568652	0.488054729	5.78E-07	3.72E-06	-1.520590444	down
FBgn0053519	Unc-89	10401	9903	9886	4480	3801	2148	14.89038166	14.64626944	14.86234914	7.128054987	7.534654628	3.429255448	3.98E-13	5.08E-12	-1.332191958	down
FBgn0053532	lectin-37Da	1609	1886	1539	399	400	479	46.66783535	56.51097605	46.8744681	12.86165342	16.06409824	15.49287273	6.19E-41	2.80E-39	-1.795935812	down
FBgn0053926	CG33926	6060	6894	5429	1865	1483	2328	139.5408529	163.9945953	131.2758112	47.72763111	47.28295902	59.77871181	3.85E-28	1.15E-26	-1.526878057	down
FBgn0054005	CG34005	44	54	54	10	19	7	1.19711482	1.517771515	1.54281201	0.302374682	0.715766683	0.212381165	7.20E-05	0.00032053	-1.401982749	down
FBgn0058160	CG40160	350	387	382	176	124	182	1.357284443	1.550398356	1.555615672	0.75853878	0.665823715	0.787062176	3.51E-11	3.68E-10	-1.055473965	down
FBgn0058198	CG40198	102	79	115	28	42	38	1.229061958	0.983399999	1.455149336	0.374967762	0.700741184	0.510613189	6.14E-05	0.000277585	-1.123839022	down
FBgn0062928	hpRNA:CR33940	4512	4288	4297	10438	8249	13570	84.10121054	82.56907892	84.1074817	216.228404	212.8968359	282.0641106	2.96E-24	7.24E-23	1.377495218	up
FBgn0063496	GstE4	160	203	228	71	95	65	3.600813459	4.719610794	5.388298016	1.77582957	2.960322276	1.631281174	5.82E-06	3.21E-05	-1.094019371	down
FBgn0067779	dbr	10	28	21	66	48	50	0.045465364	0.131512856	0.100261936	0.333493136	0.302173695	0.2535044	0.000228078	0.000898823	1.226102592	up
FBgn0083977	CG34141	65	46	64	20	7	5	0.418878758	0.306240285	0.433102883	0.143240976	0.062460832	0.035931869	1.91E-06	1.13E-05	-1.695172206	down
FBgn0083987	snRNA:U11	554	493	602	1854	1083	1659	38.03817501	34.9692513	43.40527568	141.4757261	102.9610852	127.0255607	2.18E-26	6.06E-25	1.52952545	up
FBgn0085209	CG34180	72	82	57	28	24	29	3.615657238	4.254006176	3.005839119	1.562698092	1.668786376	1.624005821	0.000173968	0.000705601	-1.069235733	down
FBgn0085244	CG34215	79	42	72	188	133	314	3.359593424	1.845178684	3.215349954	8.885457106	7.831519246	14.89100833	3.70E-08	2.82E-07	1.562129658	up
FBgn0085256	CG34227	169	106	123	425	139	322	6.579419345	4.263205183	5.028542144	18.38874486	7.492908174	13.97949753	5.18E-05	0.000237106	1.08085937	up
FBgn0085356	CG34327	1366	1304	1445	481	285	469	30.41567426	29.99534405	33.78708437	11.90293658	8.786711283	11.64540023	7.73E-29	2.37E-27	-1.576876091	down
FBgn0085786	CR41501	124	86	161	25	22	31	1.548504584	1.109478188	2.111313897	0.346970948	0.380406771	0.431705251	4.56E-10	4.36E-09	-1.796311678	down
FBgn0086265	psd	1034	1059	984	448	340	379	12.65310797	13.38758196	12.64468148	6.092800857	5.76090004	5.171907065	1.17E-34	4.47E-33	-1.259951781	down
FBgn0086368	tw	130	121	123	57	49	53	0.864306171	0.831072934	0.858747514	0.421173862	0.451081576	0.392947887	2.86E-06	1.65E-05	-1.021564083	down
FBgn0250755	CG42233	117	95	111	673	485	345	0.728616943	0.611176317	0.725892824	4.65790646	4.182056446	2.395892492	2.21E-25	5.80E-24	2.160986621	up
FBgn0250835	CG15394	67	66	64	486	366	557	1.611564705	1.640009589	1.616549616	12.99186527	12.18958099	14.94042552	4.92E-53	3.01E-51	2.791063382	up
FBgn0250836	Acbp3	2132	2058	1912	373	342	514	93.83665316	93.57507564	88.37090798	18.24552798	20.84232495	25.22802515	7.20E-50	4.10E-48	-2.114199526	down
FBgn0250862	CG42237	136	130	125	56	28	46	1.698359867	1.677118192	1.639218864	0.777214924	0.484154072	0.640594889	2.86E-08	2.22E-07	-1.332884375	down
FBgn0250907	Cht10	143	202	160	39	13	25	0.376057448	0.548780958	0.44184939	0.113984306	0.047336512	0.073315026	5.88E-16	9.25E-15	-2.24511541	down
FBgn0259164	CG42269	246	199	213	46	22	8	1.966517498	1.643407603	1.788044947	0.408679482	0.24351187	0.07131609	2.35E-15	3.56E-14	-2.449062759	down
FBgn0259209	Mlp60A	18124	18028	18330	6838	5563	7804	138.660097	142.4867572	147.2638096	58.1418487	58.93065297	66.58088045	2.06E-36	8.45E-35	-1.289523477	down
FBgn0259226	CG42326	152	76	146	29	51	39	0.547297553	0.282698183	0.552037899	0.116048681	0.254263981	0.156595527	5.39E-05	0.000245504	-1.231880364	down
FBgn0259927	CG42450	54	27	47	218	112	111	0.114615034	0.059202643	0.104756699	0.5142409	0.329155106	0.26272756	1.48E-08	1.20E-07	1.603550048	up
FBgn0259979	Cndp2	324	356	385	1313	1046	1159	3.683137897	4.180733401	4.595892042	16.58822774	16.46415328	14.69234887	2.20E-58	1.52E-56	1.804205163	up
FBgn0260479	CG31904	824	892	806	7	3	7	4.355704041	4.87108281	4.474065245	0.041123634	0.021957715	0.041263306	6.62E-128	1.29E-125	-6.080123459	down
FBgn0261284	bou	280	264	272	121	97	88	7.52047562	7.32522064	7.67171217	3.611893538	3.607395489	2.635753401	5.93E-13	7.38E-12	-1.233250174	down
FBgn0261341	verm	279	309	214	44	44	12	2.336147492	2.672908191	1.881680779	0.40945957	0.510133071	0.112050069	7.14E-16	1.11E-14	-2.389497743	down
FBgn0261552	ps	119	121	82	703	555	619	0.221940943	0.233133854	0.160598113	1.457162828	1.433237607	1.287407222	1.77E-61	1.35E-59	2.559059277	up
FBgn0261560	Thor	474	462	459	1293	1094	1334	11.85424753	11.93622873	12.05436827	35.93821221	37.88329266	37.2037148	2.03E-49	1.12E-47	1.511612329	up
FBgn0261675	Npc1b	6413	6145	6444	2205	1715	1424	30.49326684	30.18520355	32.17617136	11.65235218	11.29123863	7.550705481	1.68E-43	8.10E-42	-1.672991324	down
FBgn0261836	Msp300	1089	1190	1170	345	283	311	0.476849858	0.538307271	0.537991928	0.167893996	0.171583278	0.151861958	7.32E-56	4.76E-54	-1.724348505	down
FBgn0262003	CG42821	202	202	165	902	660	977	8.513653228	8.795194824	7.30272004	42.25065237	38.51618555	45.91916458	1.12E-49	6.28E-48	2.193280816	up
FBgn0262004	CG42822	52	47	46	111	76	171	1.698705553	1.58614223	1.578006235	4.029953508	3.437661439	6.229392569	1.09E-05	5.73E-05	1.219667754	up
FBgn0262007	CG42825	12477	12164	11898	1146	967	963	134.4679161	135.4298565	134.6537908	13.72636084	14.43011263	11.57363052	0	0	-3.418853497	down
FBgn0262029	d	49	60	74	7	0	2	0.180704397	0.228587984	0.286576438	0.02869016	0	0.008225029	1.19E-12	1.45E-11	-2.660958441	down
FBgn0262112	sro	1009	965	1018	338	247	326	16.50927337	16.31148921	17.4912437	6.146328768	5.595881293	5.948250088	1.20E-43	5.81E-42	-1.566845736	down
FBgn0262146	MtnE	239	238	241	123	68	100	7.471427107	7.686207896	7.911499872	4.273395303	2.943400252	3.48610521	2.27E-09	2.02E-08	-1.125655476	down
FBgn0262357	CG43055	221	171	185	620	497	598	6.92018274	5.531601769	6.083214603	21.57641431	21.54846929	20.88148114	1.50E-33	5.47E-32	1.641843979	up
FBgn0262484	CG43074	41	27	52	153	158	161	1.143504267	0.777941973	1.522977181	4.742503474	6.101628571	5.007427105	8.92E-14	1.21E-12	1.869250449	up
FBgn0262536	CG43090	124	124	84	235	181	240	3.752145723	3.876227016	2.669152686	7.902930599	7.583528685	8.098490564	1.30E-07	9.13E-07	1.032073087	up
FBgn0262567	CG43107	18	17	19	95	45	68	0.916096443	0.893813933	1.015449693	5.373467063	3.171143922	3.859334587	7.46E-08	5.41E-07	1.661731775	up
FBgn0262599	SmydA-3	2534	2321	2440	1009	776	1019	19.7957774	18.73141555	20.01667314	8.760308721	8.393873493	8.877178693	1.98E-40	8.76E-39	-1.24395895	down
FBgn0262719	CG43163	300	319	275	1615	1414	906	0.710731452	0.780736476	0.684152777	4.252253045	4.63840255	2.393576458	2.99E-32	1.03E-30	2.139184302	up
FBgn0262838	CG43202	60	114	84	405	341	490	2.904887012	5.701804901	4.270644298	21.79191076	22.85952072	26.45506918	1.54E-23	3.63E-22	2.18341349	up
FBgn0262881	CG43236	14	0	3	156	68	107	0.664182709	0	0.149457221	8.225199147	4.466868725	5.660804208	0.002036965	0.006262941	1.16319993	up
FBgn0262895	lncRNA:CR43250	19	24	21	81	58	91	1.052063185	1.372868598	1.221078648	4.984659939	4.446834468	5.619069992	1.15E-08	9.41E-08	1.650640558	up
FBgn0263232	Nxf3	9	14	18	29	44	49	0.022621924	0.036353361	0.047511161	0.081011619	0.153134994	0.137346605	0.000489997	0.001771729	1.238881849	up
FBgn0263330	lncRNA:CR43411	187	111	218	60	61	89	9.700247699	5.948311503	11.87500583	3.459033454	4.381328333	5.148326144	0.000143466	0.000594533	-1.018059233	down
FBgn0263352	Unr	891	799	933	324	327	330	1.902267427	1.762260691	2.091758928	0.768778399	0.96666583	0.785674458	2.24E-22	4.94E-21	-1.256164756	down
FBgn0263353	CG11000	40	64	51	251	230	306	0.110808483	0.18315657	0.148360851	0.772767832	0.882217367	0.945299163	7.09E-25	1.80E-23	2.261445277	up
FBgn0263406	lncRNA:CR43452	327	393	404	103	74	93	6.883319223	8.546183547	8.930332796	2.409626203	2.156833525	2.183071369	1.08E-25	2.90E-24	-1.844268368	down
FBgn0263507	lncRNA:CR43496	39	48	32	90	96	101	0.834908002	1.061560526	0.719382907	2.141306424	2.84564026	2.411183245	1.94E-06	1.15E-05	1.233215979	up
FBgn0263608	l(3)72Dr	292	257	329	143	84	140	4.844881852	4.405173012	5.732345487	2.636930424	1.929809201	2.590378353	2.25E-08	1.78E-07	-1.07921134	down
FBgn0264087	Slob	24	14	22	66	31	56	0.071218352	0.042917876	0.068555054	0.217664151	0.127372924	0.185311995	0.000539601	0.00192896	1.135927438	up
FBgn0264089	sli	49	49	34	179	91	111	0.097554462	0.100780531	0.071083056	0.396064923	0.250857561	0.246438673	4.10E-08	3.09E-07	1.430845506	up
FBgn0264272	mwh	553	500	561	283	236	196	2.56803157	2.398693392	2.735736145	1.460575316	1.517476511	1.015000195	7.61E-12	8.53E-11	-1.016427787	down
FBgn0264541	CG43920	23	54	36	688	403	692	1.061810778	2.575387363	1.745251075	35.29961964	25.76078463	35.6254382	2.70E-54	1.72E-52	3.672372592	up
FBgn0264695	Mhc	24676	22872	23841	7162	5532	5041	63.46907061	60.77444855	64.39437986	20.47311793	19.70172696	14.45902144	9.11E-78	8.99E-76	-1.861990388	down
FBgn0264955	asRNA:CR44124	9	0	7	55	58	74	0.458048221	0	0.374113045	3.110954616	4.087252166	4.199864109	3.56E-11	3.74E-10	2.440829319	up
FBgn0264975	Nrg	15	16	13	39	39	51	0.038346396	0.042255456	0.034898983	0.110805215	0.138048805	0.14539126	7.49E-05	0.000332435	1.30713536	up
FBgn0264989	CG44140	6	3	1	58	63	60	0.261038234	0.134835309	0.045686616	2.804420671	3.79514321	2.910978175	6.45E-16	1.01E-14	2.90339787	up
FBgn0265002	CG44153	89	71	82	2	1	5	0.229918886	0.189483979	0.222451128	0.005742182	0.003577004	0.014404211	2.32E-20	4.63E-19	-3.255448125	down
FBgn0265045	Strn-Mlck	11657	11477	11064	5332	4082	3009	8.575732148	8.722526556	8.547373827	4.35950165	4.158073474	2.468547147	2.77E-19	5.30E-18	-1.298962736	down
FBgn0265267	CG18258	64	58	52	146	107	128	0.807236471	0.755750254	0.688747864	2.046614049	1.868698883	1.800385878	1.00E-07	7.12E-07	1.148699331	up
FBgn0265316	lncRNA:CR44289	128	132	131	38	47	64	1.165878434	1.242071903	1.252998973	0.384670773	0.592755926	0.65006697	7.23E-06	3.93E-05	-1.120398227	down
FBgn0265531	asRNA:CR44381	322	279	273	131	129	116	10.48263537	9.383142638	9.332830426	4.739671012	5.814857354	4.211215093	5.94E-10	5.62E-09	-1.038440124	down
FBgn0265577	lncRNA:IBIN	3	8	3	103	44	99	0.248444284	0.684427181	0.260894623	9.479976772	5.045395066	9.14276961	2.28E-16	3.66E-15	2.921808105	up
FBgn0266405	lncRNA:CR45045	15	8	8	156	92	180	1.137455758	0.626704407	0.6370439	13.14710546	9.659748714	15.22125937	6.01E-25	1.53E-23	3.150864633	up
FBgn0266418	wake	80	116	114	282	282	236	0.212992279	0.319051926	0.318724058	0.834421099	1.039579556	0.700681586	1.13E-11	1.25E-10	1.388383966	up
FBgn0266569	CG42259	1788	1882	1861	4081	3231	5911	47.48325858	51.63237793	51.89858222	120.4486369	118.8077321	175.0526893	6.52E-16	1.02E-14	1.31598083	up
FBgn0266869	asRNA:CR45330	113	68	116	237	215	270	3.616338152	2.248169283	3.898384746	8.429488644	9.527167417	9.635831146	1.92E-09	1.71E-08	1.295275694	up
FBgn0266918	CG32486	150	93	131	300	249	200	1.202149761	0.769980579	1.102490183	2.672088661	2.763130582	1.787442739	7.16E-07	4.53E-06	1.040596659	up
FBgn0267398	Yeti	35	43	59	104	99	82	0.41932855	0.532211618	0.742291556	1.384783951	1.642314511	1.095557226	0.000120261	0.000507872	1.0274936	up
FBgn0267472	asRNA:CR45822	529	447	392	3	0	4	11.32477777	9.885782396	8.812440614	0.071376881	0	0.095492406	8.62E-82	9.42E-80	-5.698069672	down
FBgn0267485	asRNA:CR45835	59	38	51	5	0	5	0.568379678	0.378180937	0.515932429	0.053532661	0	0.053714478	3.21E-10	3.11E-09	-2.367735686	down
FBgn0267728	otk2	207	175	171	85	71	77	1.986039367	1.73454297	1.722859007	0.906355819	0.943214793	0.823840351	3.67E-08	2.80E-07	-1.055522267	down
FBgn0267810	asRNA:CR46135	22	26	22	76	55	53	0.137140589	0.167434976	0.144013143	0.526525264	0.474723537	0.368429184	1.48E-05	7.61E-05	1.266031957	up
FBgn0267826	lncRNA:CR46147	110	133	104	468	324	545	6.900313001	8.619007408	6.850867454	32.62753416	28.14205862	38.1247878	1.26E-24	3.17E-23	1.936196838	up
FBgn0267910	lncRNA:CR34335	157	175	178	1653	209	917	8.211737383	9.455901844	9.776682731	96.08830826	15.1361852	53.48593131	0.000516156	0.001854857	1.375895549	up
FBgn0283437	PPO1	1651	1470	1545	676	494	670	13.33353078	12.26436131	13.10275735	6.067462274	5.524077855	6.034033602	1.16E-30	3.77E-29	-1.204705162	down
FBgn0283461	Drs	5617	5227	5511	13700	9391	14136	274.0539463	263.4593668	282.3567455	742.8728694	634.4219847	769.1180434	9.02E-32	3.03E-30	1.274205997	up
FBgn0283471	wupA	3277	2918	3085	903	787	1016	45.93581722	42.25613783	45.41154671	14.06776323	15.27511489	15.88193962	2.80E-56	1.84E-54	-1.626483805	down
FBgn0284245	eEF1alpha1	35838	34297	34399	74160	57955	62505	297.0521136	293.680102	299.4131148	683.1575887	665.142256	577.7480233	1.33E-62	1.02E-60	1.0088364	up
FBgn0285992	hpRNA:CR46342	562	618	620	190	192	209	1.643418345	1.866937578	1.903880232	0.617486845	0.777405826	0.681542477	1.30E-23	3.10E-22	-1.431381374	down
FBgn0286723	hll	64	70	84	200	153	159	0.547793743	0.618962931	0.755009645	1.902520667	1.813273319	1.517640979	9.44E-10	8.71E-09	1.251542621	up
FBgn0286852	naz	126	101	136	46	44	51	0.953930418	0.789945325	1.081237702	0.387049293	0.461247023	0.430577325	3.27E-06	1.86E-05	-1.115098417	down
XLOC_000021	-	0	0	0	914	716	482	0	0	0	22.32841665	21.79200587	11.81493408	2.96E-97	3.92E-95	6.720414104	up
XLOC_000047	-	1723	1512	1796	245	300	328	27.15632895	24.61881142	29.72543616	4.291549853	6.546991625	5.76493552	1.02E-50	5.97E-49	-2.2986784	down
XLOC_010227	-	0	0	0	89	42	64	0	0	0	3.192559765	1.877028094	2.303570649	4.72E-22	1.02E-20	3.676784655	up
XLOC_017047	-	536	523	520	240	197	152	13.19507998	13.30082053	13.44270602	6.566300794	6.715033922	4.172781579	2.94E-15	4.43E-14	-1.249458315	down
