# Supplementary material for: Insulin-like peptide 8 (Ilp8) regulates female fecundity in flies
Source: Front Cell Dev Biol. 2023 Jan 18;11:1103923. doi: 10.3389/fcell.2023.1103923 (PMC9890075; doi:10.3389/fcell.2023.1103923)
Supplement: Supplementary file 6 [file Table1.XLSX]

## Sheet: Ilp8 orthologs
Accession Number	Species	Protein sequence
Hemiptera
XP_003246343.1	Acyrthosiphon pisum	MTKFTIVALVQAAVMFVMQVSVESCGDEFIKNMIVNVCGMGGIKRSFPDNSRPDSSLGLHFRGMVTDVEREFKHLVGDIEEVDLLLKTSNNKNKLKEPNVTPLWLRPINLPGFRDDRSRHPRIRGDSGKATIIKRELMNDFRECCNKNCSLKDLKRICGKK
XP_015364287.1	Diuraphis noxia	MTNFTIVALVQMSVLFVMQVSVESCSDEFIKEMIVKVCGMGEKKRSFPDNSRTSSSLGQNVKVILTDVEREFKHLVGDIEEADLLLKTSNKNKPKEPNVTPLWLRSIILPGFRDDRSRHVKIRGDTEKATIIKRGVMQMFRECCVNNCSLKDLNRICEKK
XP_022159935.1	Myzus persicae	MTKFTIVALVQVTVLFVMQVSVEPCSDEFIKEMIVKVCGMSEIKRSFPDNSRASSSLSPNFKGMLTDVEREFKHLVEGIEEVDLLLKTSNKKKPKEPNVTPLWLRPIILPGFGDDRSRHVKMRGDTGKAAIRKRGVMQVFRECCVKKTCSVGDLNRICEKK
XP_026814953.1	Rhopalosiphum maidis	MSTYCRETESNMMKITIATVVQVTVFFVMQVSVEPCNDKYIKDMIVDVCGMVGLKRSFGDNSNPGLLFGLSIRRMLDDTEREFEHLFGNTAEAKFQLKKSNENKLKEPNVTPLQLPTHLSGFKDRSRHVKRRDDVGKATIIKREVMAKLKECCVKKCTPKDLRHICEKK
XP_025201716.1	Melanaphis sacchari	MLKITSATLVQVTVFFVMQASVEVVEPCNDKFIKDMVVHVCGMVGFKRSLADNSNPGSLFGLSLGGMLGDAEREFKDLVRDIAEADLQLKKSNKNKPKESNVTPLQRTINLSGFKDRSRHVNRRDDAGKVTIKKREVMAMLKECCVKKTCTDKDFYRICE
XP_027847094.2	Aphis gossypii	MSKITIAVLVQVAVFFVMQVSVDSCNDKIIKDMMVSICGMNIKRSFSDNSNRGSLFGLNLRGMLGDTERDFKRLVEDTVEADWQLKKSYEHKPKESNVSPLQRPIHLSRFKDSSRHMKTRDDSGKAVVIKREIMMSLKECCLNKNCSITDFRLICEKK
KAF0761652.1	Aphis craccivora	MLKINKRLSIYCVNVTIAVLVQVAVFFIMQVSADSCNDKTIKDMMLSVCKMNTKRSFSDNSNRGSLFGLNLRGMLGDAEREFKRLVEDTVEADWQLKKSYEHKPKESNVSPLQRPIHLSGFKDSSRHAKRRDDSGKAVVIKREAMGSFRECCLNKNCTLK
MOY46022.1 *	Rhodnius prolixus	MMKFYILTIVLIVTIYHNKFTTTSPCDKQYIKYLTLYSCTYPKRKISLFDILHLPLKEVNKRFETLLGKNSAKMFENWELPNWNNTIKNTTNSKFEIERLKTILLRKNNRQKRKAQSGGYLHLGQMAKDFDYWHFMQDETPFKATELMKLMWQCCTSDIPCYVSNFSRIC
N/A	Oncopeltus fasciatus	MRIALLAVVASYSVLAWPVSTTSVCNKEWLQTMIIKTCIYPPSKREFQTFSHLENIMKLIEDEFQRIYGKEIENISSKLLPNLEIREMEDQLPSDQSSILDLIMFGEGKRIFRNQQQRQVKEMIKKCCTKVCTLEDFKGMCYYA
XP_014279397.1	Halyomorpha halys	MRQLVFVGILLVVSATANACSKEWIKLMIMNVCSYSKRHISTSEIPYEQWTKQEINTRFKRIYGDLDEDDENLWEIGEYSESTERKEPERGRKSRMKRFSTLNDGYFNLGVLDRFLRGHDTLEQQQAEGKRKIKRHLRELIDKCCKQVCTTADFQGIC
XP_014243708.1	Cimex lectularius	MDVVLKLFLILAFAARNTFAFMKPTCSKDYLRFMVATACSYAKREVSNDDVMKVVEEEFDKHFDDVGNYVTADNEIFHAPLNYRNHKHWREVPFKLFKNKRTTDKFGNFQSDWQNFMKISDNPGFGRFRRLLGLEGASMPSGDIAGIPVPWMNREELHSKGINGNLLYRDIRDTVMKCCTRNCTVDEFKHLCG
Orthoptera
N/A	Schistocerca gregaria	MFGSRCSTHYAVGDMQLHVAVLVCVGVLCATAAASTCDGESILKLMRDACVVRRRRDASPGERAAGEEQLVLPRAGRLPHGLHDQFWESLLELADSEEKTVLSRALRKSSKFHQLISVCCRRTCTAKDFRVLCGPPRKT
XP_049837556.1	Locusta migratoria	MRARLTGIRLAVGNMQLYVAVLVFVGALCASAAANTCDGERILELMKNACVVRRKREASPAARQAVHDQISQLRAQRLPQDLDDQFWDGLQELAGSEQKTVLARALRKSSKFHQLITACCRRACTAKDFRLLCGSPRKP
N/A	Gryllus rubens	MAAAGKAYLLALALLMAVAVQQMQAAPAAAAALRSGGSDWEEQRVLHPTCDHDQFRNFMRLSCQYHRRRREVRGAAAADDGGARVARSPSPEADLFAMCCERPCNVEDFVGVCP
Hymenoptera
XP_003250133.2	Apis mellifera	MRGMRVALFVAILATIVEISRAESTRQSLQCKNIARDVIINSCKGPRMKRSPEKSDTSNTDQIVKATISDVIEENPVSIEIIEPEGSYHVQARMPLQHGFYGGYGLMPSRFGGIGQNYQSTNFHQSELITPGLEYMDTQYNGLSGGMYGSSLPMRPKYLLRSVKSDDLLGFNLSPEELEELHDEIGDRMPRNSKNLNKKIFQQIAMKCCPNARLCYDNPRIIPCMGY
XP_006615297.1	Apis dorsata	MRGMRVALFVAILATIVEISRAESTRQSLQCKNIARDVIINSCKGPRMKRSPEKFDTSNADQIVKATISDVMEENPVGMEIFEPEGSYYVQARMPLHHGSYGYGLMPSRFGGIGQNYQSTNFHQSELITPGLEFMDTQYTGMSGGMYGSSLPMRPKYLIRSVKSDDLLGFNLSPEELEELHNEIGDRMPRNSKNLNKRIFQQIAMKCCPNARLCYDNPRIIPCMGY
PBC34792.1	Apis cerana cerana	MRGMRVTLFVAVLATIVEISRAESTRQSLQCKNIARDVFINSCKGPRMKRSPQKSDTSNADQIVKATISDAMEENPVGIEIFEPERSYYVQARMPLHQGSYGSYGLMPSRFGGIGHNYQSTNFHQSELITPGLEFMDTQYNGLSGGMYGSSIPMRPKYLIRSVKSDDLLGFNLSPEELEELYDEIGDRMPRNSKNLNKRIFQQIATKCCPNARLCYDNPRIIPCMGY
XP_003691531.1	Apis florea	MRGMRVALFVAILATIVEISRAESTRQSLQCKNIARDVIINSCKGPRMKRSPEKSDTGNTDQIIKATIPDVIKPLDENPVRIEMFEPEGNYYVQARIPLHHSHGYGLVPPRFGGIGQNYQSTNFHQSEFIAPGLEFMDTQYAGTSGGMYGSSLPMRPGYLIRSVKSDDLLGFNLSPEELEELHDEIGDRMPRNSKNLNKKIFQQIAMKCCPNARLCYDNPRIIPCMGY
XP_016908156.1	Apis cerana	MRGMRVTLFVAVLATIVEISRAESTRQSLQCKNIARDVFINSCKGPRMKRSPQKSDTSNADQIVKATISDAMEENPVGIEIFEPERSYYVQARMPLHQGSYGSYGSYGLMPSRFGGIGHNYQSTNFHQSELITPGLEFMDTQYNGLSGGMYGSSIPMRPKYLIRSVKSDDLLGFNLSPEELEELYDEIGDRMPRNSKNLNKRIFQQIATKCCPNARLCYDNPRIIPCMGY
KOX71095.1	Melipona quadrifasciata	MPGVRVALFAMTATLLAIVDISIAESTRQSLQCKNIARDVIINSCKGPRMKRSPESPNLARLNQEAPIAIKTEAVEARNDNKQQSKRNFINPGIYGIPPIPMFGGDYASNKYHQTDLSLPGLGFMDTGYSNTMEESYVPHIPFGYQPGYMIRSISPNDLLGFGLSADELEELYHEIGDRMPRNSKNLNKKIFQHVAMKCCPNAQLCYDNPRIIPCMGY
KAF3425052.1	Frieseomelitta varia	MTGVRVALFAATVTLLAIVDTSIAQSTRQSLQCKNIARDVIINSCKGPRMKRSPESPSLARLNQEAPIAVKTEAAEARDDDEPRLTQSKRNFFPPLYGMPPIPMFGGNYASNNYHQTDLSLPGLGFMDTGYANTMEESYLPPNPFGYQPGYMIRSVNPNDLLGFSLSADELEELYHEIGDRMPRNSKNLNKKIFQHVAMKCCPNAQLCYDNPRIIPCMGLPF
CAD1468559.1	Heterotrigona itama	MAGVRVALFATLFAIVDFSIAESTRQSLQCKNIARDVIINSCKGPRMKRSPESLDLARLNQQAPTEAVEARNDGEPRATQSKRNFYPGLYGMPPMPPMLGGNYASSNYHQTDLSLPGLGFMDTGYANTMEESYRPPIPSGYQPGYMIRSVNPNDHPGIGLSADELDELYQEIGDSMPRNSRNLNKKIFQHVAMKCCPNAQLCYDDPRIIPCMGY
XP_017756752.1	Eufriesea mexicana	MRGIHFALFAVTVVAVAGNPLDNSRQSLQCKNIARDVIINSCKGPRIKRSLDQSELMKIVQEMSKFDQPESVGTNDDQIQVKRDYYLLEPRTGLLPPLAFGLPGQSYMQDKYHQSELVVPGLEFMDTSYGSMVQHGYRPPIPYRPVGYGLRSINPDDLLGFSLNAEELEELHDEIGDRMPRNSKDQNKKIFQLVAAKCCRNENFCYDHPDLIPCMGF
XP_012141490.1	Megachile rotundata	MQRVQRAVRAAFLAATLIAFVRVSAADSRLSLQCKNIARDVIINSCKGPRIKRAAPRLDLEVEDKKFGITEAPDMAAGVQQKRQYFPMREPIPSGIRVPPPGLFPGIGLPSANVEQNSFHKTELNIPGLGYVEDEGSVAMEESYVPEFPNPYRPAGYFPAIRSIKPDELLGFDLSSDELEELYEEVGDRLPRNSKDFKKKIFQTVATKCCPNPKLCYDNPSLIPCMGY
KOC68497.1	Habropoda laboriosa	MRGVHGTISVALLATTLAVFLRVSMANPRLSLQCKNIARDVILNSCKGPRIKRSTENENLEKMNENLPKLTKPDVTVQRDDEPRAKPEKRQFFVDTGLHPIRYEHDFKSDVFHQSELSIPGLITKEDTYEKVIDVTYRPDRYLGWFPRSMIIPATYEPTGLLLKPVVDSDDLLGFHLSSEELDELHEEVGDRLARNSKDVNKKIFQHVATKCCPNAKLCYDNPSMIPCMGY
XP_034188112.1	Osmia lignaria	MHRVQRAIRAAFLAATLIAFVRLSVADSRLSLQCKNIARDVIMNSCKGPRIKRANPRFDLEMMDDEMGKLEPTEASQDTAPSVQQQKRQFFPESVPSISGLFGGMGLPVTNIATNTFHKTEVSVPGIGYAENQDTTMVEESFVPEFPISYRPSGSYPVIRSSNPDKLLGFDLSSEELEELFYEVGDRMPRNSKDLKKKIFQTVATKCCPNPKLCYDNPSLIPCMGY
XP_029051071.1	Osmia bicornis bicornis	MHRVQRAIRAAFLAATLIAFVRLSVADSRLSLQCKNIARDVIMNSCKGPRIKRANPRFDLEMMDDEMGKLEPTEASQDTAPGVQQQKRQFFPESAPSISGLFGGMGLPVTNIATNTFHKTEISVPGIGYAENQDTTMVEESFVPEFPIPYRPSGSYPVIRSSNPDKLLGFDLSSEELEELFYEVGDRMPRNSKDLKKKIFQTVATKCCPNPKLCYDNPSLIPCMGY
XP_015429279.1	Dufourea novaeangliae	MDRAQQMIRVVFFATMLATVLDAIDMDSRLPLTCKNIARDVIINSCKGSRIKRSTQKPDLEDIEEDTKIDAPEVPEDEPRATLQKRQWGMMPGMTSGFGMPEYGMSGIGTEMGSEMDSNSHTTELKLPGVDFHDNRESEMVNEQYGSSGFMPMPYQPMGMGPFYRTSDSSDKLLGYELSADELEELYKEIGERMPRNSKDLNKKIFLNVAEKCCMNAKLCLENPSLIPCMGY
XP_031838337.1	Nomia melanderi	MRRVQQIIRVALFAATLLTALEASIADPRIPLTCKNIARDVIMNSCKGGSKTRRSLDLNDMEKPLPIDASELPQDEPHATQKKRQWGLGQLLPGMGMEMANNYHDTELHTPLLDFQDNQGSDFIQEQFGPEFGPGGFLQRPYGSLGPYRMARSSLNSNKLLGYQLTPEELEELHVEIGERMPRNSKEVNKKIFLNVAAKCCPDAKVCYENPSVVPCGGYSIVS
XP_017893156.1	Ceratina calcarata	MRAVLVVAAVLAVVEVSAIDRRPKNCKDVVRNVIMDSCKGPREKRSPQRNNLENLNQQMSQAIQMEMASDEVNQQKRQGMFPPYGYGFPAESFMSERFQETDVNLPGIGNFENRFTNVEESYRPNMPFRPPMFYRSARYATKSVDPDDLLGFTLSSEELDELHEEIGDRIARNSKETFLTIAKKCCLNAKLCNDDPTLVPCMGF
XP_043251090.1	Colletes gigas	MHRAQQTIRVALFVAALVAVAVANDERRQSLNCKNIARNVILNSCKGRRIKRTTEDLDQDILADQMKIDAVDTDNVPPMIQRKRQWGLPPRLPGGYSGSMAGSHHITELATPLLNFYDDRQTDTVNQQFGPEAYLPMPYQPMGSMMNPEFRHSDPDELLGYDLSAVELEELHREMGERMPRNSKALNTQIFLKVAKMCCPDEKVCYNNPDVIPCMGF
XP_017798911.1	Habropoda laboriosa	MRGVHGTISVALLATTLAVFLRVSMANPRLSLQCKNIARDVILNSCKGPRIKRSTENENLEKMNENLPKLTKPDDLLGFHLSSEELDELHEEVGDRLARNSKDVNKKIFQHVATKCCPNAKLCYDNPSMIPCMGY
XP_033329543.1	Megalopta genalis	MHRVQQIIRVALFVVALLGSLAAAVPGEVQESRQAFKCMKMARNVMINNCKGEPVMSKVKRSVRKLDLAGMEKELKIDASDFSLEEPHVSQQKRQWGMGPYSGTGLYPGMGPYPGMRPMPGMVEIPGMGVEAANNYQNTDIETPLFDFQSNKGFQAFQEQVGPGAILPMPYGPMGMYPMPRAAVIPDKFLGYELSPEELEEIHAEISERMPRESKYLTEKIVDFIAKCCSNVTQCMDNPSVVPCM
XP_043587667.1	Bombus pyrosoma	MCQIRVALVTTMLLAIVEISIADTISRQSLECKNIARDAIMNSCKGERIKRSTGNVQLLLRYLNDENAEDSRRPEDFLGFSLNSDELEELLDEVGYRMPRSSKDLSRKIFQSVAMKCCPNPKLCYDNPGIIPCMGY
XP_050596452.1	Bombus affinis	MDMCQIRVALFTTMLLAIIEISIADTISRQSLQCKNIARDAIMNSCKGERIKRSMDNVQLLLRYLRDENVEVSRHPENLLGFGLSSDELEELLDEVGYRMPRSSKDLSRKIFQSVAMKCCPNPKLCYDNPGIIPCMGY
XP_003489999.1	Bombus impatiens	MCQIRVALFTTMLLAIVEISIANTISRQSLQCKNVARDAIMNSCKGERIKRSMENVQLILRYLRNENVEVSRRPEDLLGFSLSSDELEELLDEIGYRMPRSSKDRSRQIFQSVAMKCCPNPKLCYDNPGIIPCMGY
XP_033352441.1	Bombus vosnesenskii	MCQIRVALFTTMLLAIVEISIANTISRQSLQCKNVARDAIMNSCKGERIKRSMGNVQLLLHYLRNENVEVSRRPEDLLGFSLSSDELEELLDEIGYRMPRSSKDRSRQIFQSVAMKCCPNPKLCYDNPGIIPCMGY
XP_033199617.1	Bombus vancouverensis nearcticus	MCQIRVALFTTMLLAIVEISIANTISRQSLQCKNVARDAIMNSCKGERIKRSMENAQLLLHYLRNENVDVSRRPEDLLGFSLSSDELEELLDEVGYRMPRSSKDRSRQIFQSVAMKCCPNPKLCYDNPGIIPCMGY
XP_003397005.1	Bombus terrestris	MCQIRVALFTTMLLAIIEISIADTISRQSLQCKNIARDAIMNSCKGERIKRSMDNVQQLLRYLRDENVEVSRHPENLLGFGLSSDELEELLDEVGYRMPRSSRDLSRKIFQSVAMKCCPNPKLCYDNPGIIPCMGY
XP_050491183.1	Bombus huntii	MCQIRVALFTTMLLAIVEISIANTISRQSLQCKNVARDAIMNSCKGERIKRSMGNLKIISFLMQQCIVYIYFLRNTSPDQECKRLMKRKSISFTENVEVSRRPEDLLGFSLSSDELEELLDEVGYRMPRSSKDRSRQIFQSVAMKCCPNPKLCYDNPGIIPCMGY
XP_012255959.2	Athalia rosae	MLINGVSLPRSVARVFAIGVIILLVGFDHPNVTAVDIYNCKMKVRDMALKFCSDPAGIRKKRDISIGAEPESEVQRSRDLEIGDPRFGFASLNSGADLGLTLTQNEEEDLFMTLSQRLSRAAKNKNQTMRMINAFAAKCCGENRHDECNDAANVIACP
XP_046748083.1	Diprion similis	MDRASAIGTMQFCSRRKSRPSGVWLLCIFLCVFHLADANIYDCKTKVRDEWIKYCISGYEARAKRQVPEVPADPRFRLVSPISGDDLGFGLSDEDMNQLFEDLTARSPRAAKNKEQFVKMMNGLAARCCNENLRGGCIASDNMINCP
XP_046429555.1	Neodiprion fabricii	MDRAASTSGAMRFSSRRKTRPSGVVLLCVFLCVFHLADADAEIYDCKTKVRNEWIKYCISGYEVRAKRQVPEVPADPQFRFVSPVSGDDLGFGLSDEDMNQLFEDLAARSPRAAKNKQQFVKMMNGLAARCCSDNLRRDCIASDNMINCP
XP_046626836.1	Neodiprion virginianus	MDRAASASGAMRFSSRRKTRPSGVVLLCVFLCVFHLADADAEIYDCKTKVRNEWIKYCISGYEVRAKRQVPEVPADPQFRFVSPVSGDDLGFGLSDEDMNQLFEDLAARSPRAAKNKQQFVKMMNGLAARCCSDNLRRDCIASDNMINCP
XP_015513023.1	Neodiprion lecontei	MDRAASASGAMRFSSRRKTRPSGVVLLCVFLCVFHLADADAEIYDCKTKVRNEWIKYCISGYEVRAKRQVPEVPADPQFRFVSPVSGDDLGFGLSDEDMNQLFEDLAARSPRAARNKQQFVKMMNGLAARCCSDNLRRDCIASDNMINCP
XP_046486729.1	Neodiprion pinetum	MDPAASASGAMRFSSRRKTRPSGVVLLCVFLCVFHLADADAEIYDCKTKVRNEWIKYCISGYEVRAKRQVPEVPADPQFRFVSPVSGDDLGFGLSDEDMNQLFEDLAARSPRAARNKQQFVKMMNGLAARCCSDNLRRDCIASDNMINCP
XP_014279397.1	Halyomorpha halys	MRQLVFVGILLVVSATANACSKEWIKLMIMNVCSYSKRHISTSEIPYEQWTKQEINTRFKRIYGDLDEDDENLWEIGEYSESTERKEPERGRKSRMKRFSTLNDGYFNLGVLDRFLRGHDTLEQQQAEGKRKIKRHLRELIDKCCKQVCTTADFQGIC
XP_034234027.1	Thrips palmi	MEHLTAACVTLLLLVGLVAQEAATKDPCSKDWLRFMVVNACGMDKRHLERRKPSVAPSLKEILKEVDQEFDNYVYGQSPFEDNYEENYEYEPAASESTPERVDARDKGVVAKPSSASSEGNFFMRLFQHPDQVLAEAWMGLVASEPKKMPRRRAIQNAISRCCSEDCDEGDFDGVCD
KAF6216186.1	Apolygus lucorum	MKMLQFLLVTFLLASVDGSVDNQHPKCSKEWIRFLVMNACNYSKRHTAVLHLVFEESIKNSHINFIDSVNPSVSRDQPILSSLRTSRTQRIISKFSLQGNEKDVNQQHYGSLLDHPSQDWIEDETLIQEQLDDEVWQRRARSIKLLVEKCCVRICKLEDFKVLCVI
XP_003397005.1	Bombus terrestris	MCQIRVALFTTMLLAIIEISIADTISRQSLQCKNIARDAIMNSCKGERIKRSMDNVQQLLRYLRDENVEVSRHPENLLGFGLSSDELEELLDEVGYRMPRSSRDLSRKIFQSVAMKCCPNPKLCYDNPGIIPCMGY
XP_050596452.1	Bombus affinis	MDMCQIRVALFTTMLLAIIEISIADTISRQSLQCKNIARDAIMNSCKGERIKRSMDNVQLLLRYLRDENVEVSRHPENLLGFGLSSDELEELLDEVGYRMPRSSKDLSRKIFQSVAMKCCPNPKLCYDNPGIIPCMGY
XP_003489999.1	Bombus impatiens	MCQIRVALFTTMLLAIVEISIANTISRQSLQCKNVARDAIMNSCKGERIKRSMENVQLILRYLRNENVEVSRRPEDLLGFSLSSDELEELLDEIGYRMPRSSKDRSRQIFQSVAMKCCPNPKLCYDNPGIIPCMGY
XP_033352441.1	Bombus vosnesenskii	MCQIRVALFTTMLLAIVEISIANTISRQSLQCKNVARDAIMNSCKGERIKRSMGNVQLLLHYLRNENVEVSRRPEDLLGFSLSSDELEELLDEIGYRMPRSSKDRSRQIFQSVAMKCCPNPKLCYDNPGIIPCMGY
XP_033199617.1	Bombus vancouverensis nearcticus	MCQIRVALFTTMLLAIVEISIANTISRQSLQCKNVARDAIMNSCKGERIKRSMENAQLLLHYLRNENVDVSRRPEDLLGFSLSSDELEELLDEVGYRMPRSSKDRSRQIFQSVAMKCCPNPKLCYDNPGIIPCMGY
XP_043587667.1	Bombus pyrosoma	MCQIRVALVTTMLLAIVEISIADTISRQSLECKNIARDAIMNSCKGERIKRSTGNVQLLLRYLNDENAEDSRRPEDFLGFSLNSDELEELLDEVGYRMPRSSKDLSRKIFQSVAMKCCPNPKLCYDNPGIIPCMGY
XP_050491183.1	Bombus huntii	MCQIRVALFTTMLLAIVEISIANTISRQSLQCKNVARDAIMNSCKGERIKRSMGNLKIISFLMQQCIVYIYFLRNTSPDQECKRLMKRKSISFTENVEVSRRPEDLLGFSLSSDELEELLDEVGYRMPRSSKDRSRQIFQSVAMKCCPNPKLCYDNPGIIPCMGY
XP_017798911.1	Habropoda laboriosa	MRGVHGTISVALLATTLAVFLRVSMANPRLSLQCKNIARDVILNSCKGPRIKRSTENENLEKMNENLPKLTKPDDLLGFHLSSEELDELHEEVGDRLARNSKDVNKKIFQHVATKCCPNAKLCYDNPSMIPCMGY
XP_034188112.1	Osmia lignaria	MHRVQRAIRAAFLAATLIAFVRLSVADSRLSLQCKNIARDVIMNSCKGPRIKRANPRFDLEMMDDEMGKLEPTEASQDTAPSVQQQKRQFFPESVPSISGLFGGMGLPVTNIATNTFHKTEVSVPGIGYAENQDTTMVEESFVPEFPISYRPSGSYPVIR
XP_029051071.1	Osmia bicornis bicornis	MHRVQRAIRAAFLAATLIAFVRLSVADSRLSLQCKNIARDVIMNSCKGPRIKRANPRFDLEMMDDEMGKLEPTEASQDTAPGVQQQKRQFFPESAPSISGLFGGMGLPVTNIATNTFHKTEISVPGIGYAENQDTTMVEESFVPEFPIPYRPSGSYPVIRSSNPDKLLGFDLSSEELEELFYEVGDRMPRNSKDLKKKIFQTVATKCCPNPKLCYDNPSLIPCMGY
XP_012141490.1	Megachile rotundata	MQRVQRAVRAAFLAATLIAFVRVSAADSRLSLQCKNIARDVIINSCKGPRIKRAAPRLDLEVEDKKFGITEAPDMAAGVQQKRQYFPMREPIPSGIRVPPPGLFPGIGLPSANVEQNSFHKTELNIPGLGYVEDEGSVAMEESYVPEFPNPYRPAGYFPAIRSIKPDELLGFDLSSDELEELYEEVGDRLPRNSKDFKKKIFQTVATKCCPNPKLCYDNPSLIPCMGY
KOX71095.1	Melipona quadrifasciata	MPGVRVALFAMTATLLAIVDISIAESTRQSLQCKNIARDVIINSCKGPRMKRSPESPNLARLNQEAPIAIKTEAVEARNDNKQQSKRNFINPGIYGIPPIPMFGGDYASNKYHQTDLSLPGLGFMDTGYSNTMEESYVPHIPFGYQPGYMIRSISPNDLLGFGLSADELEELYHEIGDRMPRNSKNLNKKIFQHVAMKCCPNAQLCYDNPRIIPCMGY
XP_043516108.1	Frieseomelitta varia	MTGVRVALFAATVTLLAIVDTSIAQSTRQSLQCKNIARDVIINSCKGPRMKRSPESPSLARLNQEAPIAVKTEAAEARDDDEPRLTQSKRNFFPPLYGMPPIPMFGGNYASNNYHQTDLSLPGLGFMDTGYANTMEESYLPPNPFGYQPGYMIRSVNPNDLLGFSLSADELEELYHEIGDRMPRNSKNLNKKIFQHVAMKCCPNAQLCYDNPRIIPCMGLPF
XP_003250133.2	Apis mellifera	MRGMRVALFVAILATIVEISRAESTRQSLQCKNIARDVIINSCKGPRMKRSPEKSDTSNTDQIVKATISDVIEENPVSIEIIEPEGSYHVQARMPLQHGFYGGYGLMPSRFGGIGQNYQSTNFHQSELITPGLEYMDTQYNGLSGGMYGSSLPMRPKYLLRSVKSDDLLGFNLSPEELEELHDEIGDRMPRNSKNLNKKIFQQIAMKCCPNARLCYDNPRIIPCMGY
XP_003691531.1	Apis florea	MRGMRVALFVAILATIVEISRAESTRQSLQCKNIARDVIINSCKGPRMKRSPEKSDTGNTDQIIKATIPDVIKPLDENPVRIEMFEPEGNYYVQARIPLHHSHGYGLVPPRFGGIGQNYQSTNFHQSEFIAPGLEFMDTQYAGTSGGMYGSSLPMRPGYLIRSVKSDDLLGFNLSPEELEELHDEIGDRMPRNSKNLNKKIFQQIAMKCCPNARLCYDNPRIIPCMGY
XP_006615297.1	Apis dorsata	MRGMRVALFVAILATIVEISRAESTRQSLQCKNIARDVIINSCKGPRMKRSPEKFDTSNADQIVKATISDVMEENPVGMEIFEPEGSYYVQARMPLHHGSYGYGLMPSRFGGIGQNYQSTNFHQSELITPGLEFMDTQYTGMSGGMYGSSLPMRPKYLIRSVKSDDLLGFNLSPEELEELHNEIGDRMPRNSKNLNKRIFQQIAMKCCPNARLCYDNPRIIPCMGY
KOC68497.1	Habropoda laboriosa	MRGVHGTISVALLATTLAVFLRVSMANPRLSLQCKNIARDVILNSCKGPRIKRSTENENLEKMNENLPKLTKPDVTVQRDDEPRAKPEKRQFFVDTGLHPIRYEHDFKSDVFHQSELSIPGLITKEDTYEKVIDVTYRPDRYLGWFPRSMIIPATYEPTGLLLKPVVDSDDLLGFHLSSEELDELHEEVGDRLARNSKDVNKKIFQHVATKCCPNAKLCYDNPSMIPCMGY
CAD1468559.1	Heterotrigona itama	MAGVRVALFATLFAIVDFSIAESTRQSLQCKNIARDVIINSCKGPRMKRSPESLDLARLNQQAPTEAVEARNDGEPRATQSKRNFYPGLYGMPPMPPMLGGNYASSNYHQTDLSLPGLGFMDTGYANTMEESYRPPIPSGYQPGYMIRSVNPNDHPGIGLSADELDELYQEIGDSMPRNSRNLNKKIFQHVAMKCCPNAQLCYDDPRIIPCMGY
XP_017756752.1	Eufriesea mexicana	MRGIHFALFAVTVVAVAGNPLDNSRQSLQCKNIARDVIINSCKGPRIKRSLDQSELMKIVQEMSKFDQPESVGTNDDQIQVKRDYYLLEPRTGLLPPLAFGLPGQSYMQDKYHQSELVVPGLEFMDTSYGSMVQHGYRPPIPYRPVGYGLRSINPDDLLGFSLNAEELEELHDEIGDRMPRNSKDQNKKIFQLVAAKCCRNENFCYDHPDLIPCMGF
XP_019885040.2	Camponotus floridanus	MPLHRSEVHWIALILIITCGISWASTQCKTIVMDVHMKKCRLGARVKRGMEKFDLQKYDEKYESKRQEQFDYYPWPNDSVPHGVPQKRQLSSGLITGDIALPIVAEAINGAAKARAYIVSGGYYDPGSSLLRPTFGRSGYYSLMPYPLDRRSVTPFRTPFNDDLELNDEELGELYNDIYERSPRASKQEAWRIFLETASKCCQNVDKCLKETMRIPCLASQTS
XP_029680319.1	Formica exsecta	MHLHRSEAHRIALILIITCGISWASTQCKTIVMDVHMKKCRLGARGKRGLEKFDLLKYDEKYESKRQEHSGYYPRVNDSAHGVPQKRQLSSELVAGDIAPPIVTAAINGAAKARAHIVSGTGYYDPGPSLLRPTFDRSGYYSPAPYPLGRKSVTPFRAPVFNDDLDLNDEELDELFNDMYERSPRASKEEAWKVFLETASKCCQNVDKCLKEMHIPCLASQMS
XP_050445535.1	Cataglyphis hispanica	MHLHRSEAHWIALILIITCGISWASTQCKTIVMDVHMKKCRLGVRAKRGLEKFDLRKYDEKYEWKRQEQADYPRVNDSASHGVPQKRQLSSGLVAGDITLPIVLAAINDAAKARAHIVSGTGYYDPGPRPIFDRSGYYSLVPYPLGKRSVTPFRVPAFNDDLDLNDEELDELYKDMYERSPRASKEETRKVFLETASKCCQNVDKCLKETTHIPCLASQMS
KMQ92360.1	Lasius niger	MDVHMKKCRLGARAKRGLEKFDLQKYDEKYGSKRQEQPDYYPEMNDSASHGVPQKRQLSPGLVVGDIALPIVTEAINGAAKARARLVSGTGYYDPRPSLLSPTFDRSGYYSTAPYPLGRRVVTPFRAPAFNDDLDLNHEELDELYNDIYERSPRASKEEAWKIFLETASKCCQNVDKCLKETMHIPCLASQMS
XP_029154924.1	Nylanderia fulva	MHLHRIEAHRIALILIFTCGVSWASTQCKTIVMDVHMKKCRLGARAKRGLEKFDLQKYEKGQEQRDHHHEVNDSASHVPQKRQLLSSGLVAGDIALPIVAEAINGAVKARAHLAPGTGYYGPGPSLLNPIFNRSGYYSAPPHPFNRRAPTPFRGPAFDDDFELDDEELDELYNDIYERSPRASKEEVWKVFLETASKCCQNVEKCLKETMHIPCLTG
TGZ52059.1	Temnothorax longispinosus	MRLHQSCAHRIALILAILTVTCEISWASKQCKSVVMDVQVKKCRLGAERAKRGLERFDMQKYDEKYEAKRQEGPDYSKMKDSATHGVPQKRQLSAGQISGITLPIVAEAINGAARARVYATSGTEYSDPRPSLLGSTLGWPREYYFAPPYPLGRGVVPVRAPALNDGLDLNDEELDELYNDIYERLPRAPKDEAWKVFLETASKCCQNVDRCLKETMYVPCLESQMS
XP_024871610.1	Temnothorax curvispinosus	MRLHQSGAHRIALILAILTVTCEISWASKQCKSVVMDVQVKKCRLGAERAKRGLERFDMQKYDEKYEAKRQEGPDYSKMKDSATHGVPQKRQLSAGQISGITLPIVAEAINGAARARVYATSGTEYSDPRPSLLGSTLGWPREHYFAPPYPLGRGVVPVRAPALNDGLDLNDEELDELYNDIYERLPRAPKDEAWKVFLETASKCCQNVDRCLKETMYVPCLESQMF
XP_018307615.1	Trachymyrmex zeteki	MYLHQTRACGIMLILAILGIICEISWASKQCKSVVMDVHVKRCRLGIERAKRGLEKFDLQKYTEKYEAKRQEESDYSKPKNSASHGVPQKRQLTSEQVSGIILPIVAEAINGASKARAYASGRGYHDSNLSLTGSILNRSGYHLRVPYPFDRGFVSFHTPAYNNDLDLNLNAEELDELYNDIYERLPRASKDEAWKIFLETASKCCQNVDKCLKETTHLPCLGSRPS
XP_011638797.1	Pogonomyrmex barbatus	MHLYRSAAQKIALILAILAITCEISWASKQCKTVVMDVHMKRCRLGAEDRAKRSLERFDLQKYDEKYEAKRGEGPDYSKVNDSHGVPQKRQLSHVVQVGDIALPIVTEAINGAAKARAYTTSGTGYYDPKPSPVGSILGWPGYYLTAPYPLGRGFVPFLTPDFNDAIDLYLNDEELDELYNDIYKRLSRASKDEAWKVFLETASKCCQNADKCLKETTYVPCLGHQVS
XP_011707439.1	Wasmannia auropunctata	MRMHLHRSGACEIALILTILAVTYEISWASKQCKTVVMDVHVKKCRLGAERIKRGLERLDLQKHDEKYETKRQEGPDYSKMKDSHGVPQKRQLTPAQIGGIAMPIVTQAIDGAAKARAYATSGAEYQDPSPSLTGLPFGWWPGYYLRAPYPFDQGLASFRASAFNDDLDLDLNAEELDELYHDIYERLPRASKDEAWKVFLETASKCCQNVDKCLKETMHVPCLGSQTS
XP_018343393.1	Trachymyrmex septentrionalis	MHLHQSYGACGIVLILAILGITCEISWASKQCKTVVMDVHVKRCRLGTERAKRGLEKFDLQKYTDKYEAKRQEESDYSKPKDSMSHGVQKRQLTLEQVSGIALPIVTKAINDASKARAYASGIGSHDSSLTTGSILNRPGYLWAPYPFGRSFIPFRTPAYNDDLDLNLNAEELDELYNDIYERLPRASKDEAWKIFLETASKCCQNVDKCLKETTHVPCLGSRTS
XP_011868155.1	Vollenhovia emeryi	MRLHRLGLHGITLILAILAITCEISRASKQCKAVVMDVHVKKCRLGAERAKRGLERFDLQKYDEKDETKRLEGPDYSKTQDTASHGVPRKRQLSPGQIGVIALPIVAQAINGAAKAQAYATSRTRYQDSSPSLMESTLGLPGYYLRRPYPFNRGLAPAFNDDLDLSDEELDELYNDIIYERFPRASKDEAWKIFLETAAKCCLNVDRCLKETMSIPCLES
KYM93904.1	Cyphomyrmex costatus	MHLYQSGACGFMLILTILGITCEISWANKQCKTVVMDVHVKRCRLGTERAKRGLEKFDLQKYTEKYEAKRQEEADYSKLKNSGSHGVPQKRQLTPEQVSSIALPIVAEAINGASKAHRAYTEFGTEYDDSNLSLTGSTLGWPGYYLKAPYPFGGGSVPFRTPAYNNDLNLNAEELDELYNDIYERLPRASKDEAWKIFLEIASKCCQNADKCLKEMTHVPCLGMS
XP_011161770.2	Solenopsis invicta	MQLHRACQIALILVILSVTYKISYGSKQCKTIVMDVHMKKCRLGAERAKRSLEKFDLQKYNEKYEAKRQEESDYSKMKESMSHGVPQKRQLSPVQISRIALPIVTEAINGAAQVRAYSTSETKHDSNPSLMKPALVWPGHYVRAPYPFGGSFLPFHAPANDDLDLELYLNNEELDELYNDIYERSPRASKDEAWKVFLETASKCCQNVDKCLKESMYVPCLENGMF
XP_011067749.1	Acromyrmex echinatior	MYLHQSQACGIVLILAILGITCEISWASKQCKTVVMDVHVKRCRLGTERAKRGLEKFDLQKYTDKYEAKRQEESDYSKPKNSALHSVPQKRQLTLEQVNGIVLPIVTKAINDASQARAYASGIGSHDSSLSLTRGSILTRPEYHLWAPYPFGGSFVSFRTPAYNDDLDLYLNAEELDELYNDIYERLPRASKDEAWKIFLETASKCCQNVDKCLKETTYVPCFGSRMS
XP_018368933.1	Trachymyrmex cornetzi	MHLHQSGACGIVFIMAILGITCEISWASKRCKTVVMDVHVKRCRLGTERAKRGLEKFDLQKYTDKYETKRQEESDYSKSKNSTSHGVPQKRQLTLEQVNGIALPIVAKVINDASKARTYASGIEYQDSSLSLTTRSILNRLGYPLWAPYPFGGGFVPFRTLAYNDDLDLNLNAEELDELYNDIYERLPRASKDEAWKIFLETASKCCQNVDKCLKETTHVPCLGSQMF
XP_012055064.1	Atta cephalotes	MHLHQSGTCRIVLILAILGITCEISWASKQCKTVVMDVHVKRCRLGTERTKRGLEKFDLQKYDTDKYEAKRQEESDYSKSKNLASHGVPQKRHLTLEQVSNIALPIVTKAINGASQARAYASGIGSHDSSLSLTRGPIRPRYHLWAPYPFGGSFVSFRTPAYNDDLDLNLNAEELDELYNNIYERLPRASKDEAWKIFLETASKCCQNVDKCLKETTHVPCLGSRMF
XP_018050344.1	Atta colombica	MHLHQSGTCRIVLILAILGITCEISWASKQCKTVVMDVHVKRCRLGTERAKRGLEKFDLQKYDTDKYEAKRQEESDYSKSKNLASHGVPQKRHLTLEQVSSIALPIVTKAINGASQARAYASGIGSHDSSLSLTRGPIRPRYHLWAPYPFGGSFVSFRTPAYNDDLDLNLNAEELDELYNNIYERLPRASKDEAWKIFLETASKCCQNVDKCLKETTHVPCLGSRMF
EZA50634.1	Ooceraea biroi	MRLHRNGEHRIVLILVLITCGISWASMQCKMVVMDVHMRRCRLGAGRTKRATERFDFQKYDEKSKRQEGPDYSTESHDFSAPQKRQLTPGRIGDIILPIAVETANRARTYTTSGTGYYDPGPSLIERIYGRPGYYPSSSYPPGKSITPFRAPTLRIFEDFGLDLNNEELEELYNDIYERLPRAPKEEAWKAFLETASKCCQNIDRCKKETTHIPCLAV
XP_012542590.1	Monomorium pharaonis	MQLHQACRIVLILAILAVTCEFSLGSKQCKTIVMDIHMKRCRLGAERTKRGLEKFDLQKYDEKYGTKRQEESDYSKMKVESHTVPQKRQLSPIQVSSIALPIVTGAINGAAKARSYSISGTEFDLSPGLMNPALVWPGYYLRSPYSFGGTFSPFSAPANDDLDLYLNNEELDELYNDIYERLPRAPKEEAWKVFLETASKCCQNVDKCLKETMYVPCLGNKMF
XP_014469390.1	Dinoponera quadriceps	MRLHRVAYLILATMVITCKISWASTQCKAVVMDVHMKKCRFGSRIKRDVERLDLLKHDEKFQWKGLDYFSSDVSMSPHGVPRKRQVSRRIGDITLPIVVDVINGAFSETGYYDRTSSSAGRSSGWSDYGPTISSRPLVTPFFSTAVSDDLGLDLNSEELDELYDNIYERLPRTSKEEAWKVFLETASECCQNVDRCLKEAVHVPCLAL
XP_032677911.1	Odontomachus brunneus	MHLRQAALNLMIAAIMCKISWASMQCKTIVMDIHMKKCRLGARAKRDVERLDLLKHDEKLKRKEGPDYFSKMNNDPMYFHGVPQKRQLTYSPQVDDIAVPIVMDALNRAAQAYFSFNAGYYNRALSSTGHSLGWSDYPSITTRPLVASSLYTAFSDDFDLDLNSEELEELYDNIYKRVPRASKDEAWRIFLETASKCCQNVDKCLKETVHIPCLVL
XP_012227276.1	Linepithema humile	MYLHHIRVYRITLILAIVAITCRISWASTQCKTAVMDVHMKRCRLGAGRIKRGLERFDLKHDDTLKYDKKSKKQEGPDSSEVNDWPSRGTPQKRQILGDVASDFVQPMMRVMGSATQPKVPFGTGLYDSFDPSDLGPLSTWSSLPPVLYFLGQGLRTLHLQDNNNDLGFDLDDEELDELYNDIYKRQPRGSKEEAWKAFVETASKCCQNVDRCLKETTFIPCLI
XP_012280088.1	Orussus abietinus	MVPKAILLLLGALCSLGPSEGSMECKNTIMNVMMQQCSGLGFKIKRSSQDVSPRAEGPPEGDPDLPPVPWPLVRPPSGPRETSSTRVKRQVSPETAEMMGRFAAPIVSQVIQDARRNRELSRYSRVAPVISYPAPVGYYGPFGLGQQQAMQPPSGVLPPASGDDLGFRDGIDLSPEEVEELYNDVLERLPRAARNKDESKKLFMTMAARCCQDVDVCLRDEKLSPCS
XP_015429279.1	Dufourea novaeangliae	MDRAQQMIRVVFFATMLATVLDAIDMDSRLPLTCKNIARDVIINSCKGSRIKRSTQKPDLEDIEEDTKIDAPEVPEDEPRATLQKRQWGMMPGMTSGFGMPEYGMSGIGTEMGSEMDSNSHTTELKLPGVDFHDNRESEMVNEQYGSSGFMPMPYQPMGMGPFYRTSDSSDKLLGYELSADELEELYKEIGERMPRNSKDLNKKIFLNVAEKCCMNAKLCLENPSLIPCMGY
XP_034188112.1	Osmia lignaria	MHRVQRAIRAAFLAATLIAFVRLSVADSRLSLQCKNIARDVIMNSCKGPRIKRANPRFDLEMMDDEMGKLEPTEASQDTAPSVQQQKRQFFPESVPSISGLFGGMGLPVTNIATNTFHKTEVSVPGIGYAENQDTTMVEESFVPEFPISYRPSGSYPVIRSSNPDKLLGFDLSSEELEELFYEVGDRMPRNSKDLKKKIFQTVATKCCPNPKLCYDNPSLIPCMGY
XP_029051071.1	Osmia bicornis bicornis	MHRVQRAIRAAFLAATLIAFVRLSVADSRLSLQCKNIARDVIMNSCKGPRIKRANPRFDLEMMDDEMGKLEPTEASQDTAPGVQQQKRQFFPESAPSISGLFGGMGLPVTNIATNTFHKTEISVPGIGYAENQDTTMVEESFVPEFPIPYRPSGSYPVIRSSNPDKLLGFDLSSEELEELFYEVGDRMPRNSKDLKKKIFQTVATKCCPNPKLCYDNPSLIPCMGY
XP_012141490.1	Megachile rotundata	MQRVQRAVRAAFLAATLIAFVRVSAADSRLSLQCKNIARDVIINSCKGPRIKRAAPRLDLEVEDKKFGITEAPDMAAGVQQKRQYFPMREPIPSGIRVPPPGLFPGIGLPSANVEQNSFHKTELNIPGLGYVEDEGSVAMEESYVPEFPNPYRPAGYFPAIRSIKPDELLGFDLSSDELEELYEEVGDRLPRNSKDFKKKIFQTVATKCCPNPKLCYDNPSLIPCMGY
XP_031838337.1	Nomia melanderi	MRRVQQIIRVALFAATLLTALEASIADPRIPLTCKNIARDVIMNSCKGGSKTRRSLDLNDMEKPLPIDASELPQDEPHATQKKRQWGLGQLLPGMGMEMANNYHDTELHTPLLDFQDNQGSDFIQEQFGPEFGPGGFLQRPYGSLGPYRMARSSLNSNKLLGYQLTPEELEELHVEIGERMPRNSKEVNKKIFLNVAAKCCPDAKVCYENPSVVPCGGYSIVS
CAD1468559.1	Heterotrigona itama	MAGVRVALFATLFAIVDFSIAESTRQSLQCKNIARDVIINSCKGPRMKRSPESLDLARLNQQAPTEAVEARNDGEPRATQSKRNFYPGLYGMPPMPPMLGGNYASSNYHQTDLSLPGLGFMDTGYANTMEESYRPPIPSGYQPGYMIRSVNPNDHPGIGLSADELDELYQEIGDSMPRNSRNLNKKIFQHVAMKCCPNAQLCYDDPRIIPCMGY
XP_017756752.1	Eufriesea mexicana	MRGIHFALFAVTVVAVAGNPLDNSRQSLQCKNIARDVIINSCKGPRIKRSLDQSELMKIVQEMSKFDQPESVGTNDDQIQVKRDYYLLEPRTGLLPPLAFGLPGQSYMQDKYHQSELVVPGLEFMDTSYGSMVQHGYRPPIPYRPVGYGLRSINPDDLLGFSLNAEELEELHDEIGDRMPRNSKDQNKKIFQLVAAKCCRNENFCYDHPDLIPCMGF
KOC68497.1	Habropoda laboriosa	MRGVHGTISVALLATTLAVFLRVSMANPRLSLQCKNIARDVILNSCKGPRIKRSTENENLEKMNENLPKLTKPDVTVQRDDEPRAKPEKRQFFVDTGLHPIRYEHDFKSDVFHQSELSIPGLITKEDTYEKVIDVTYRPDRYLGWFPRSMIIPATYEPTGLLLKPVVDSDDLLGFHLSSEELDELHEEVGDRLARNSKDVNKKIFQHVATKCCPNAKLCYDNPSMIPCMGY
XP_006615297.1	Apis dorsata	MRGMRVALFVAILATIVEISRAESTRQSLQCKNIARDVIINSCKGPRMKRSPEKFDTSNADQIVKATISDVMEENPVGMEIFEPEGSYYVQARMPLHHGSYGYGLMPSRFGGIGQNYQSTNFHQSELITPGLEFMDTQYTGMSGGMYGSSLPMRPKYLIRSVKSDDLLGFNLSPEELEELHNEIGDRMPRNSKNLNKRIFQQIAMKCCPNARLCYDNPRIIPCMGY
XP_043516108.1	Frieseomelitta varia	MTGVRVALFAATVTLLAIVDTSIAQSTRQSLQCKNIARDVIINSCKGPRMKRSPESPSLARLNQEAPIAVKTEAAEARDDDEPRLTQSKRNFFPPLYGMPPIPMFGGNYASNNYHQTDLSLPGLGFMDTGYANTMEESYLPPNPFGYQPGYMIRSVNPNDLLGFSLSADELEELYHEIGDRMPRNSKNLNKKIFQHVAMKCCPNAQLCYDNPRIIPCMGLPF
XP_003250133.2	Apis mellifera	MRGMRVALFVAILATIVEISRAESTRQSLQCKNIARDVIINSCKGPRMKRSPEKSDTSNTDQIVKATISDVIEENPVSIEIIEPEGSYHVQARMPLQHGFYGGYGLMPSRFGGIGQNYQSTNFHQSELITPGLEYMDTQYNGLSGGMYGSSLPMRPKYLLRSVKSDDLLGFNLSPEELEELHDEIGDRMPRNSKNLNKKIFQQIAMKCCPNARLCYDNPRIIPCMGY
KOX71095.1	Melipona quadrifasciata	MPGVRVALFAMTATLLAIVDISIAESTRQSLQCKNIARDVIINSCKGPRMKRSPESPNLARLNQEAPIAIKTEAVEARNDNKQQSKRNFINPGIYGIPPIPMFGGDYASNKYHQTDLSLPGLGFMDTGYSNTMEESYVPHIPFGYQPGYMIRSISPNDLLGFGLSADELEELYHEIGDRMPRNSKNLNKKIFQHVAMKCCPNAQLCYDNPRIIPCMGY
XP_017893156.1	Ceratina calcarata	MRAVLVVAAVLAVVEVSAIDRRPKNCKDVVRNVIMDSCKGPREKRSPQRNNLENLNQQMSQAIQMEMASDEVNQQKRQGMFPPYGYGFPAESFMSERFQETDVNLPGIGNFENRFTNVEESYRPNMPFRPPMFYRSARYATKSVDPDDLLGFTLSSEELDELHEEIGDRIARNSKETFLTIAKKCCLNAKLCNDDPTLVPCMGF
XP_015605580.1	Cephus cinctus	MSDQVAAEVPIRFTALSRMSGFSFARNSLILLVAALLLAENGPSVLAIKHCKNAMMDVIMKHCSGARFTRDLEHVKNAAIPEDDAVHQEPESSDGNTYDKRQVNAEAAASAIAEAAPIVMDMLQGNHGMNRGQFGGPNPYQYGRIAGEYFPRGGYPPFNPYGSPGGYGGPAGYGGPGGYGGYGGYGQDVYSGFQGAGDNLGMDLTSNEVEELYKVYERLPRASMSKEDAKKLFIEMAAKCCQNLNNCILDEKLIPCT
XP_003691531.1	Apis florea	MRGMRVALFVAILATIVEISRAESTRQSLQCKNIARDVIINSCKGPRMKRSPEKSDTGNTDQIIKATIPDVIKPLDENPVRIEMFEPEGNYYVQARIPLHHSHGYGLVPPRFGGIGQNYQSTNFHQSEFIAPGLEFMDTQYAGTSGGMYGSSLPMRPGYLIRSVKSDDLLGFNLSPEELEELHDEIGDRMPRNSKNLNKKIFQQIAMKCCPNARLCYDNPRIIPCMGY
XP_033329543.1	Megalopta genalis	MHRVQQIIRVALFVVALLGSLAAAVPGEVQESRQAFKCMKMARNVMINNCKGEPVMSKVKRSVRKLDLAGMEKELKIDASDFSLEEPHVSQQKRQWGMGPYSGTGLYPGMGPYPGMRPMPGMVEIPGMGVEAANNYQNTDIETPLFDFQSNKGFQAFQEQVGPGAILPMPYGPMGMYPMPRAAVIPDKFLGYELSPEELEEIHAEISERMPRESKYLTEKIVDFIAKCCSNVTQCMDNPSVVPCM
KAF3425052.1	Frieseomelitta varia	MTGVRVALFAATVTLLAIVDTSIAQSTRQSLQCKNIARDVIINSCKGPRMKRSPESPSLARLNQEAPIAVKTGRCFRLALRGQDSLTDVKLQILWRAEAAEARDDDEPRLTQSKRNFFPPLYGMPPIPMFGGNYASNNYHQTDLSLPGLGFMDTGYANTMEESYLPPNPFGYQPGYMIRSVNPNDLLGFSLSADELEELYHEIGDRMPRNSKNLNKKIFQHVAMKCCPNAQLCYDNPRIIPCMGLPF
Blattaria
XP_021913573.1	Zootermopsis nevadensis	MVTLNNAWSTRVTDGIPDLSFKSGTYSKIFRSHLAALSYSCHSRTKKNLFLSTSFHPYTNSSNPQNNQYLTLLGYIFLKTMKSFMALVIAVVTSAVVLQEGVRSSDYENCSKKMRQLILDSCAEPKGKRNAFLADFNWNIHPPRKAAQHTVSPALLGKVL
XP_023702867.1	Cryptotermes secundus	MKELLVLIIVVMTSAHLLQESVANSHYENCSKKMRQLILDSCAEPKDKRNAILAENKDLFTRHRPAQQSASPSLLGKVLGVPSCWTEDLAIFDDSNIQHRRNLPAVHNLIVECCVDGCTPSQILGLCN
PSN45462.1	Blattella germanica	MKNFQAQVIVITAAILLHQCAGRPEYEDCNRKIRRQILESCSSEKGKRSAEYDTPSLPMHDEPLQNAPSSALLGRILGVPSQWTADDVAVNNANRQVKRSPETIRQLMIDCCLANCSPDRFLGMC
GAWS02028340.1	Periplaneta americana	MKPHFALVIVVVVSTLFQAGIKGEKYENCSKKLRQLILDSCNEPKNKRSAVFERHGFNMHSPHLPQDRSQQVTSSVLLGKILGVPSQWTEEELSSHQINKQFRRNNQSVRNLIIECCVDGCTPNQIMGLCD-
Psocodea
XP_002423397	Pediculus humanus	MKSIVSIFLIFYLTRETYCCDTKWIRLVYMMSCGKKKRDSSTSSFNETLLRNMPSDFYGAVKYLKENDPQNPMFKDDQFLYRILEDGIHGFPDQWEVDEINDDKINENHRRSSKIDKLIEECCKVPPVLLSLSSKMFKRGIFLGESSSTSTSSISVNIL
Phasmatodea
CAD7577617.1	Timema californicum	MTILLTLGYPRPNPGRITPQGTQAQNDPGSFLDKSMVLVVGLLFIAVVRVCSECDKSKIMNYIMYSCSKKKRSPEDPLIYPSENLHLDLPDAPSHNGGKLSEMLVVAMNPSHPVLYEWMMEGEEPTIFDDLSKKTRSIFVYPERAQRVIEQCCDKEQYCDVIAHFIGTARTARTERKVQLIRSSICHQDAATTSVPPVTDFLPLRHSTESPGEGIKIKKTDITSLSTQTSSSPSGSRAAEQTESPSTPSVRIVGVPPSVRYRPSGRLPSLLIPNPLA
CAD7441568.1	Timema bartmani	MTTLLTLTNTAPRVTPQGTQAQNDPGKFLDKSMVLVVGLLFLAVVRVYSECDKAKIMNLIMYSCSKKKRSTEDHLIYPPENWNLDLSAATSHNGGKLSKMLAIAMNPSHPVLYEWMVEGEEEPTIFDELSKKTRSIFVYPEKAQRVIEQCCDKEQYCGVNTFLGACK
CAD7588382.1	Timema genevievae	MTWHDNSLNTGLSLANTAPRITPQGTQAQNDPGKFLDKSMVLVVGLLFLAVVRVYSECDKAKIMNLIMYSCSKKKRSTEDHLIHPPENWNLDLSAATSHNGGKLSKMLAVAMNPSHPVLYEWMVEGEEEPTIFDELSKKTRSIFVYPEKAQRVIEQCCDKEQYCGVNTFLGACK
CAD7409419.1	Timema poppensis	MNYIMYSCSKKKRSPEDRLIYPSDNLHLDLPDAPSHNGGKLSEMLVVAMNPSHPGIGKVELEEVNPHLREGRVENHLGKTTPSSPDRDSNLDLPVLSSRAQHDKRSLSRKYIGFDRSENVIFQSRTSFSMFRRSPLDLGVSSLWRHPRSFSFREISGEPFKSASILFFSTGALDSPVGSIEFKRGGGRPLNFPRQYCFTYTMLHPGVNYPNYFFPWEKTLRDPARYTRGVLYEWMMEGEEPTIFDDLSKKTRSIFVYPEKAQRVIEQCCDKEQYCDVNTFLGACK
N/A	Timema cristinae	MQPIVLVVGLLFLAVVSVCSECDKARIMNYIMYSCSKKKRSPADHLIYPSENWHLDLPDAPSHNGGKLSEMLVVAMNPSHPVLYEWMMEGEEPTIFDDLSKKTRSIFVYPEKAQRVIEQCCDKEQYCDVNTFLGACK
Coleoptera
N/A	Leptinotarsa decemlineata	Not Found
N/A	Tenebrio molitor	Not Found
N/A	Tribolium castaneum	Not Found
N/A	Coccinella septempunctata	Not Found
N/A	Oryzophagus oryzae	Not Found
N/A	Holotrichia parallela	Not Found
Lepidoptera
N/A	Bombyx mori	Not Found
N/A	Galleria mellonella	Not Found
Diptera
NP_648949.2	Drosophila melanogaster	MSSKLHMCRWMLLVIGVCCLMGSSSGSFCSLERMKKFAMEACEHLFQADEGARRDRRSIEFAHHHLNRLGSGKTHNKHHYISRSSYMGGYLKVTREHFNRLSELDIFPRYKPIKPHHEKKHRFKRDHSSRSYNNIPYCCLNQCEEEFFC
XP_002085228.2	Drosophila simulans	MSSKLHMCRWMLLVIGVCCLMGSSSGSFCSLERMKKFAMEACEHLFQADEGARRDRRSIEYAHHHLNRLGSGKTHNKHHYISRSSYPMGGYLKVTREHFNRLSELDIFPRYKPIKPHHEKKHRFKRDHSSRSYNNIPYCCLNQCEEEFFC
EDW41845.1	Drosophila sechellia	MDVQPPRDASLRNIIDKLAEFVARNGPEFEAITKQKQQNNPKFEFLYGGSSPATINSGWQRNRLLHMCRWMLLVIGVCCLMGSSSGSFCSLERMKKFAMEACEHLFQADEGARRDRRSIEYAHHHLNRLGSGKTHNKHHYISRSSYPMGGYLKVTREHFNRLSELDIFPRYKPIKPHHEKKHRFKRDHSSRSYNNIPYCCLNQCEEEFFC
XP_001972975.2	Drosophila erecta	MSSKLNMCRWMLLVLGVCCLMGSSSGSFCSLERMKKFAMEACEHLFQADEGARRDRRSIEYAHHHLNRVGSGKSVHKHHYISRSSYPMGGYLKVTRDHFNRLSELDIFPRYKPIKPHHEKKNRFKRDHSNRSYNNIPYCCLNQCEEEFFC
XP_017080518.1	Drosophila eugracilis	MSSKFNLCRWMLLVLGVSCLMGSSSGSYCSLERMKKFAMEACEHLFQQDEGARRERRSIEYAHHHLNRLGYGKTHNKHHYISRSSYPMGGYLKVTREHFNRLSELDVFPRYKPNKLHHEKKQRFKRDHSSRSYNNIPYCCFNQCEEEFFC
XP_039489264.2	Drosophila santomea	MSSKLNMCRWMLLVLGVCCLMGSSSGSFCSLERMKKFAMEACEHLFQADEGARRDRRSIGYPHHHLNGIGSGKTVHKHHYISRSSYPMGGYLKVTGHHFKRLSELDIFPRYKPIKPHHEKKNRFKRDHSSRSYNNIPYCCLNQCEEEFFC
XP_002095047.2	Drosophila yakuba	MSSKLNMCRWMLLVLGVCCLMGSSSGSFCSLERMKKFAMEACEHLFQADEGGRRDRRSIGYPHHHLNGIGSGKTVHKHHYISRSSYPMGGYLKVTGHHFKRLSELDIFPRYKPIKPHHEKKNRFKRDHSSRSYNNIPYCCLNQCEEEFFC
XP_043650147.1	Drosophila teissieri	MSSKLNMCRWMLLVLGVCCLMGSSSGSFCSLERMKKFAMEACEHLFQADEGARRDRRSIGYPHHHLNGIGSGKSVHKHHYISRSSYPMGGYLKVTGHHFKRLSELDIFPRYKPIKPHHEKKNRFKRDHSSRSYNNIPYCCLNQCEEEFFC
XP_016985233.2	Drosophila rhopaloa	MSSKFNLCRWTLLVIGVCCLLGTSSGSFCSLEKMKLFAMEACEHLFQQDEGARRERRSIEYHHHHLNRLGYGKTHNKHHHIRRSSYPEGGYLKVTREHFNLLSELDIFPRYKPNKLHHEKKQRFKRDHSGVSYNNIPYCCYTQCDEEFFC
XP_001956776.1	Drosophila ananassae	MNSKFNVCRWMLIALGVCCLLGSSTGSYCSLERMKKYAMEACEHLFMQDEAARRDRRSIDYPHHHMNRLGYGKIHDKHHYISRSNYPPGGYLKVSQEHFHQLSELDVFPRYKPRKPHHDKKQRYKRDHASSSYNNIPYCCFNQCEEEFFC
XP_036671805.1	Drosophila suzukii	MSSKFNVCRWMLLILGIFCLLDSSSGYCSLERMKKFAMEACEHLFQQDEGARRERRSVENHHHLNRLGHGKTHNKHHHIRRSSYPMGGYLKVTLEHFNRLSEMEIFPRYKPNNPHHEKKQRFKRDHSSRSYNNIPYCCFNQCEEEFFC
XP_017092399.2	Drosophila bipectinata	MNSKFNVCRWMLLALGVCCLLDSSTGSYCSLERMKKYAMEACEHLFMQDEAARRDRRSIDYPHHHLNRLGYGKLHDKHHYISRSIYPPGGYLKVNQEHFNRLSELDVFPRYKSRKIHHDKKQRFKRDHASNSYNNIPYCCFNQCEEEFFC
KAH8319400.1	Drosophila pandora	LPLQFNVCRWMLIALGVCCLLGSSTGSYCSLERMKKYAMEACEHLFMQDEAARRDRRSIDYPHHHMNRLGYGKIHDKHHYISRSNYPPGGYLKVSQEHFHQLSELDVFPRYKPRKPHHDKKQRYKRDHASSSYNNIPYCCFNQCEEEFFC
KAH8380126.1	Drosophila setifemur	FPLQFNLCRWTLLALGVCCLLGTTSGSVCSLEKMKKYAMEACEHLFQQDEAARRERRSIEYPHHHLNRLGHGKTYDKHHYISRSIYPMGGYLKVNRDHFNKLSELDVFPRYKPRKMHHEKKQRFKRDSASSSYNNIPYCCYNQCEEEFFC
XP_037721634.1	Drosophila subpulchrella	MSSKFNVCRWMLLILGIFCLLDSSSGYCSLERMKKFAMEACEHLFQQDEGARRERRSVENHHHLNRIGHGKTHNKHHHIRRSSYPMGGYLKVTLEHFNRLSGMDIFPRYKPNNLHHEKKQRFKRDHSSRSYNNIPYCCFNQCEEEFFC
KAH8339809.1	Drosophila pseudoananassae	LSLQFNVCRWMLLALGVCCLLGSSTGSYCSLERMKKYAMEACEHLFMQDEAARRDRRSIDYPHHHLNRLGYGKLHDKHHYISRSIYPPGGYLKVNQEHFNLLSELDVFPRYKSRKIHHDKKQRFKRDHASNSYNNIPYCCFNQCEEEFFC
KAH8259903.1	Drosophila bipectinata	VILQFNVCRWMLLALGVCCLLDSSMGSYCSLERMKKYAMEACEHLFMQDEAARRDRRSIDYPHHHLNRLGYGKLHDKHHYISRSIYPPGGYLKVNQEHFNRLSELDVFPRYKSRKIHHDKKQRFKRDHASNSYNNIPYCCFNQCEEEFFC
KAH8364652.1	Drosophila pseudotakahashii	PPLQFNLCRWMLLVLGVCCLLGSSSGSVCSLERMKKFAMEACEHLFQQDEGARRDRRSIEYSHHHLNRLGYGKTHNKHHHISRSSYPVGGYLKVTREHFNRLSELDIFPRYKPNKMHHEKKQRYKRDHSSSSYNNIPYCCYNQCDEEFFC
XP_016999938.1	Drosophila takahashii	MFLKFNLCRWTLLVLGVCCLLGSSSGSVCSLERMKKFAMEACEHLFQQDEGARRDRRSIEYSHHHLNRLGYGKTHNKHHHISRSSYPVGGYLKVTREHFNLLSELDIFPRYKPNKLHHEKKQRYKRDHSSRSYNNIPYCCYNQCDEEFFC
XP_001352435.3	Drosophila pseudoobscura	MNAKFNLCRWTLLVISVFCLLKESSGSFCSMEKMKTVAMEACEHLFQQDEAARRDKRSIEYSHHHLNRLGYGKLHDKHHYITRSNYPMGGYLKVNRDHYRRLSELDVVPRYKPKKIHHEKKERFKRDHASSSYNNISYCCLNSCNEEFFC
XP_017058944.2	Drosophila ficusphila	MSSKFNLCRWMLLLLGVFCLLDSSSGSFCTLEGMKKFAMEACEHLFQQDEGARRERRSIEYPHHHLNRLGYGKTHNKHHHISRSSYPMGGYLRVTREHFNLLSELDIFPRYKPNKLHHEKKQRFKRDNKIKSYNNIPYCCYNQCEEEFFC
XP_022213672.2	Drosophila obscura	MNAKFNLCRWTLLVLGVFCLLNESSGNYCSLEKMKKFAMEACEHLFQQDEAGRRDKRSIEYSHHHLNRLGFGKLHGKHHLISRSSYPIGGYLKVTREHFRRLSDLDVVPRYKPKKVHQEKMGRFKRDHGSITYNNIPYCCFNRCDEEFFC
XP_017128241.1	Drosophila elegans	MSLKFNLCRWTLLVLGVCCLLGSTSGSYCSLEGMKKFAMEACEHLFQQDEASSRDRRSIEYPHHHLNRLGYGKTHNKHHSISRSTYPKGGYLKVTREHFNRLSELDIFPRYKPNKLHHDKKQRFKRDHSGRSYNNIPYCCYNQCEEEFFC
XP_034133728.1	Drosophila guanche	MNAKFNLCRCTLLVLGVFCLLNESSGNYCSLEKMKKFAMEACEHLFQQDEAGRRDKRSIEYSHHHLNRLGYGKLSDKHHFLSRSSYPTGGYLKVNREHFRRLSDLDVVPRYKPKKVHHDKKGRFKRDHSSTSYNNIPYCCFNHCDEEFFC
KAH8298666.1	Drosophila ironensis	MQNTHQTLLVYPLQFHLCRWTLLVLVACCLLGSSSGSYCSLERMKKFAMEACEHLFQQDEAARRERRSIEYSHHHLNRLGYGKTHDKHHYISRSIYPMGGYLKVSRQHFHQLSELDVFPRYKPRKVPHEKKQRFRRDNASSSYNNIPYCCFNQCEEEFFC
XP_020816447.1	Drosophila serrata	MDSKFNLCRWTLLIALGVCCLVGSSSGSASSSYCSLERMKKFAMEACEHLFQQDESARRDRRSIEYSHHHLNRLGYGKAYDKHHYIIRSSFPMGGYLKVNREHFHRLSELDVVPRYKPKKLHHEKKQRFKRDHSSSSYNNIPYCCFNVCEEEFFC
XP_017028519.1	Drosophila kikkawai	MDSKFNLCRWTLLIALGVCCLVDSSSGSASSSYCSLERMKKFAMEACEHLFQQDESARRDRRSIEYSHHHLNRLGYGKAYDKHHYLIRSSFPMGGYLKVNREHFHRLSELDVVPRYKPKKLHHEKKQRFKRDHSSSSYNNIPYCCFNVCEEEFFC
XP_016965591.1	Drosophila biarmipes	MSSKFNVCRWMLLLLGVFCLLDSSSGYCSLERMKKFAMEACEHLFQQDEGARRERRSIDHHHHLNRLGYGKTHNKNHHIRRSSYPMGGYLKVTLEHFNRLSELDIFPRYKPNHLHHDKKMRFKRDHSSSSYNNIPYCCFNQCEEEFFC
XP_030386097.1	Scaptodrosophila lebanonensis	MSTKFNLCRWALLALVICSMLGGARGFCSLEKMKKFAMEACEHLFQQDEGREKRSIEYNHHQINRLGHGKLFNKHHYIHRSIYPEGGYLKVNKDHYRRLSELDVVPRYKPKKLHHEKKERFKRDHSTSSYNNIPYCCFNHCEENFFC
XP_023033439.1	Drosophila willistoni	MNIKLNMCRSVLLALIAACLLQEAHSYCSLEKMKKFAMEACEHLFQQDEASRGKRSVDYKPHHLNRLGFGKLHDKHHYISRGNFPNGGYLKVNREHYHILSELDIIPRYKPRKFHHEKKERERYKRDHSASSYNNIPYCCFNQCDEEFFC
XP_001983538.1	Drosophila grimshawi	MHSKFNVCRCLLLAVILGCCLVNESQAYCSLDEMKTFAMEACERLFLQDEGRERRSIDYSGHHENKLAHDKMHKDQHYIGRSNYPRGGYLKVSREHYHRLMRLDVMPRYKPRKQHQDKKMRFRRDSSSKSYNNISYCCYHHCNEEFFC
XP_036337533.1	Rhagoletis pomonella	MQLTKAHHLFIIFVLSYLFSQLRLLLITIIACGFIGKSNAYCSLEKMKKFAMEACEHLFMQDEAREKRSLSMQYDHNVIHHNEYPKINDKSHYISRSLYPRGGYLKVGQEHFQILSQIDVVPRYKPKKLHHDKKERYKREHALSYNNIPYCCYNKCEEDFFC
XP_014094322.1	Bactrocera oleae	MHITLRILLPTLLICGAVAKSHAYCSLEKMKMFAMEACEHLFQQDEGREKRSLPIPYEHNYIHHNEYPKLNDKSHFISRSLYPHGGYLKVGQEHFKILSKVDVFPRYKPKKLHHDKKERYKREHALSYNNIPYCCYNKCEEDFFC
XP_011196195.1	Zeugodacus cucurbitae	MHITLRILLPTLLICGAVAKSHAYCSLEKMKMFAMEACEHLFQQDEGREKRSLPIPYEHNYIRHNEYPKLNDKRHFISRSLYPHGGYLKVGQEHFKILSKVDVFPRYKPKKLHHDKKERYKREHALSYNNIPYCCYNKCEEDFFC
XP_018804119.1	Bactrocera latifrons	MHITLRILLPTLLVCGVLAKSHAYCSLEKMKMFAMEACEHLFQQDEGREKRSLPLPYEHNYIHHNEYPKLNDKRHFISRSLYPHGGYLKVGQEHFKILSKVDVFPRYKPKKLHHDKKGRYKREHALSYNNIPYCCYNKCEEDFFC
XP_039967005.1	Bactrocera tryoni	MHITLRILLPTLLVCGALAKSHAYCSLEKMKMFAMEACEHLFQQDEGREKRSLPMPYEHNYIHHNEYPKLNDKRHFISRSLYPHGGYLKVGQEHFKILSKVDVFPRYKPKKLHHDKKERYKREHALSYNNIPYCCYNKCEEDFFC
XP_004525593.1	Ceratitis capitata	MHIALRTLFLTFFFCGVVAKSNAYCSLERMKKFAMEACEHLFMQDEGREKRSLPMPYEHNYLHHNEYPKHNDKSHFISRSSFPRGGYLKVGQEHFQILSKVDVFPRYKPKKHHDKKERYKREHALSYNNIPYCCYNKCEEDFFC
KAH8395350.1	Zaprionus bogoriensis	ALQFFDLCRCTLLVLILSCCLLSEAHGHCSLEKMKTFAREACERLFQQDEPREKRSIDNAQNHINTYVTHEKVHKNQHFIGRSTYPKGGYLKVSTQHYHRLMNLDVMPRYKPTKPNKGTKMRFKRDHSGKHYNNISYCCFHLCDEEFFC
XP_034482180.1	Drosophila innubila	MRVKFNVCRLTLLSLILGCCLLSETHGYCSLEKMKTFAREACERLFQQDEGRERRSLDYNHHHHHHHHANELSHGKSHKNHHFIGRSSFPKGGYLKVSKTHYHQLMSLDVRPRYKPRKLSQDMKYRFKRDNSNKIYKNISYCCYNDCDEEFFC
XP_011201638.2	Bactrocera dorsalis	MHITLRLLLPTLLICGALAKSHAYCSLEKMKMFAMEACEHLFQQDEGREKRSLALPYEHNYIHHNEYPKLNDKRHFISRSLYPHGGYLKVGQEHFKILSKVDVFPRYKPKKLHHDKKERYKREHALSYNNIPYCCYNKCEEDFFC
XP_017840779.1	Drosophila busckii	MNAKWTLLALILCCCLLSEAQSYCSLDKMKKFAMEACEHLFQRDESRAKRSVDYSQAHMNRLSYGKLHNKHHHHYIAKSTYPNGGYLKVTREHFNRLLELDVWPRYKPKKPHHDKKREKREHPSSDYSNISYCCYSECNEEFFC
XP_030560887.1	Drosophila novamexicana	MRIKFVLLTLILASCQLSGIRAHCSLDTMKAFAMEACERLFQRDEGRERRSIDYGDHHANKVSHEKMHKGQHYVGRSSYPHGGYLKVSEQHFHRLIGMDVLPRYKPRKQHQLKKLRPKRNSSAKNYSNISYCCYHQCNDDFFC
XP_002046360.1	Drosophila virilis	MRVKFVLFTLILASCLLSGIRAHCSLDTMKAFAMEACERLFQRDEGRERRSIDYGDHHANKVSHEKMHKGQHYVGRSSYPHGGYLKVSEQHFHRLIGMDVLPRYKPRKQHQLKKLRPKRNSSAKNYSNISYCCYHQCNDDFFC
XP_002012132.1	Drosophila mojavensis	MHVKLMLFALILGSCLLSETRAYCSLDKMKAFAMEACERLFQKDEPRERRSIDSSWHHKNKLSHGKMDKKTPHGVKRSSFPTGGYLKVSSDHYHRLIHLDVLPRYKPLKHNQEKRHKRDSSDKSYNNISYCCFNRCNEDFFC
XP_034107383.1	Drosophila albomicans	MRIKLMLFFAILASFFVSTTHGYCSLEKMKTFAREACERLFQQDEGRERRSLDYSHHRHVNELMHGKSHKHEHFIGRSSFPKGGYLKVSKAHYHKLVNLDVKPRYKPRKHPEMKSRFRRDNSIQAYKGISYCCFHQCDEDFFC
XP_037939365.1	Teleopsis dalmanni	MYFKRNTLRILLFVGFVCCSFVTETEAHCSLDDMRRYAMEACEHLFLLDEGARDKRSLKINDHMNLIDDELEYPKYYYDKRHYISRSIYPKGGYLKVGREHFHKLSLANVVPKYKPKKIHDRNHRFKREHSHSYNNIPYCCYNRCEEDFFC
XP_030242339.1	Drosophila navojoa	MHVKLMLFALILGSCLLSETRAYCSLDKMKAFAMEACERLFQKDEPRERRSIDSSWHHKNKLSHGKMDKKTPHGVKRSSFPTGGYLKVSSDHYHRLIHLDVLPRYKPLKHNQDKRHKRDSSDKRYNNISYCCFNRCNEDFFC
KAH8366094.1	Drosophila rubida	MPTFDSLQLTLLLVILASCLLSTCHGYCSLEKMKTFAREACERLFQQDEGRERRSIGYNHHRHANELSHAKSHKHEHFIGRSSFPKGGYLKVSKAHYNRLVNLDVKPRYKPRKHPEMKSRFRRDNSIQAYKGISYCCYHQCDEEFFC
XP_036218732.1	Bactrocera oleae	MKMFAMEACEHLFQQDEGREKRSLPIPYEHNYIHHNEYPKLNDKSHFISRSLYPHGGYLKVGQEHFKILSKVDVFPRYKPKKLHHDKKERYKREHALSYNNIPYCCYNKCEEDFFC
XP_023164736.2	Drosophila hydei	MHAKFMLVALILASCLLSETRAYCSLDKMRAFAMEACERLFQQDEPRERRSIGYNEHHKNKLSPGKMDKRTPHGIRRSTYPDGGYLMVSSAHYHRLIHLDILPRYKPHKHRQDKRHKRDSSYGGRNNISYCCINRCNEDFFC
XP_013110650.1	Stomoxys calcitrans	MFSKKSFVAAIFVVCYLGALCERGNATYCSLDRMKKLAMEACEHLFETFDVRERRSIDHEHGVNSVETSARERFYHYVRRSSYPQGGYLKMGLNHYRKLSQLDISPRYKAKKLSQLQQEEKMRFKRNEESYSNSISYCCYHKCDEDFFC
XP_005183237.1	Musca domestica	MFLKSGLLRSIFLICLLGVMCGRGSANYCSLDRMKKLAMEACEHLFEAYDVRERRSIDHGHMDNNAEYEPTSSFRYVRRSSYPQGGYLKVGIDHYRKLSTLDINPRYKAKKVWQMQHGEKLRFKRNEDSYGSSISYCCFHKCDEDFFC
XP_037819545.1	Lucilia sericata	MYLKKKCLTALLVICCIYTFCCSEVSACSLDRMKEYAKQACEHLFDFDAEVRERRSLDFKKNYDYLPRQPLKHSLNVRRSIYPPGGYLKVAPEHYNKLSLLDVSPRYKSKKISHIMNEKKMRNKREGKNYLNYNNNIPYCCFHRCDEDFFC
XP_023293322.2	Lucilia cuprina	MYLKKKCLSVLLVICWIYIFGCSKASACSLDRMREYAKQACEHLFDFDTEVRERRSLDLKKNYDYLPRQPLKHFLNVRRSIYPPGGYLKVAPEHYDKLSILDVSPRYKSKKISHIMNEKKMRNKREGKNYFNHNNNIPYCCFHRCDAEFFCG
XP_037879957.1	Glossina fuscipes	MKTKNMLFKKISTKFILLVSIIQSLVTTFATGTYCSLDSMKMFAMQACEHLFEFDDSHARETRSLFHGHNKHMNSDNFVTSRYRSENRNHICRSIYPPGGYLKVSFKHYQKLTRLDVFPKYKAKQTLQREKKRRHKRDDNSYYNGNNDNNNDNSNNNNNNNNNNNNNNNNNNNDSIIYCCYHICDEEFFC
XP_037908609.1	Hermetia illucens	MVQLIQMRVIVAVSVITLSLRKAEGASSRKICTLEEMRELAANACDHMFMREKRQVSNSLLNSWDTPKGVVNNLRHPSKGVKVRRRDFPEGGYLIIDHKYAKILSQRIEKPKYHVIDWHSKKFVGMNYRSKRANSATIGITYCCTHKCSPLDICLASRK

## Sheet: Fly ILPs
Drosophila mercatorum
Protein name	Accession number	CDS	Protein sequence
D.mercatorum-2	TRINITY_DN25584_c0_g2	ATGTGCAAGTCAATATCCTCACTGACTCTGGCCTTCCTCTGTGTCCTGTGCACCCTGGCGGCCGTTAGCTCCGACAACGAGATGCGTCTGTGCAGCGTTCGACTGAACGACATGCTGAGCAGGATTTGTATCTATGGATACAATCGCATCATCCAGAAGCGTAGCACGCCTTTCATGGACCTGGACCCACTCGATCCCGTTCAGTTCACCGAGGAGAAGGAACTGCCCTCCAACACCGCCGAGCTGCTCTCCTATCCCATGTCCAATGGCCGACTGCGCAACATCTACCAGGAGAACGCGCTCAACTCTCTGACCTCGACCAGGCGCCGCACCCGCGACGGCATCGTCGACGAGTGCTGCCGCCGCTCCTGTAAGATCGCCGAGCTGAAAGCCTACTGC…	MCKSISSLTLAFLCVLCTLAAVSSDNEMRLCSVRLNDMLSRICIYGYNRIIQKRSTPFMDLDPLDPVQFTEEKELPSNTAELLSYPMSNGRLRNIYQENALNSLTSTRRRTRDGIVDECCRRSCKIAELKAYCAAL
D.mercatorum-3	TRINITY_DN22881_c0_g1	ATGAAATTCCAGAGCTCCAAAGTGCAGTGCCTGTTCTGCGGCCTAATGCTGCTCATGATCCACGTGGAGTCGATTAGGCTGTGCGGCTCCAAGCTGGACGAGTTCCTCATTCAGATGTGCAAGGACGGCTTCAACAGCAAGATGAAGCGCGGCTACATGGGCTCCAATGCCATTGACAATGCGAACACGGAGTTGGACCTGGACAACTACGGCGTCTATCCGCAGCTGAGCCTGGACTCGCAGCCCCTGATGCGCGCCCTGATGACCGAGAGTGCCCACCAGCTGCAGATCCGGCGACGGCGCTACGGCATCCACGACGAGTGCTGCCTAAAGTCCTGCACTTTCAACGAACTCTTCTCCTACTGCATGTAA	MKFQSSKVQCLFCGLMLLMIHVESIRLCGSKLDEFLIQMCKDGFNSKMKRGYMGSNAIDNANTELDLDNYGVYPQLSLDSQPLMRALMTESAHQLQIRRRRYGIHDECCLKSCTFNELFSYCM
D.mercatorum-5	TRINITY_DN25949_c0_g2	ATGGCGAATAGCAAACAAACGCTGATGGTGGTGCTGCTGCTGCTGGCGGTGCTATATGGCGCGGAGTCCATGTCCAGCATTCAGGCGTGCGGCTCTCACCTGAGCGAGACCATCAATGTCGTCTGCAGAGGCAGGTATATGACCAGGTTCATTCCGCAGCAGAAGCGCAACGGCTTGGATCTCTTTGACTATGTCGACACTCAAGCGGAGCTGAGCGACGACGAGGATTTGCTCACGCGGGCAGGCCACAGCTCCTTGATGGCCACCAGGCGCCTGAGGCGCGGCATCGTAAACGAGTGCTGCCTCAAGTCCTGCTCCTATGACGAGATGGAAAAGTATTGTGCCGAAAAGTAG	MANSKQTLMVVLLLLAVLYGAESMSSIQACGSHLSETINVVCRGRYMTRFIPQQKRNGLDLFDYVDTQAELSDDEDLLTRAGHSSLMATRRLRRGIVNECCLKSCSYDEMEKYCAEK
D.mercatorum-6	TRINITY_DN15823_c0_g1	ATGATTTTCAGCGTGTCCAGCTCGCGTATCCTCTTTCTGCTCGCCATGGCCATGTGTCTGAGAGTCGGTCTGTCGATGGTGACCAGCACGCCGAGCGCCTACTCGCCCGAGGAGCTGGAGATCAAGCATCGCTGCAGCAAAGAGCTGGACGAGACCATCCACTACATATGCAAGGGACGCACCGTGTCGCTAGCCGAGCTCTATCCTCAAAGCTTCGGCAGTCGGAACAAGCGCTTCGCCGCCGACGGCGCCTACTACAGACCCTTGCAGAACGGACCCATCCACGAGTGCTGTTTGCGGCCCTGCGGCTATGCCGAGATACGTCAATATTGTGCGGTCGACTAG	MIFSVSSSRILFLLAMAMCLRVGLSMVTSTPSAYSPEELEIKHRCSKELDETIHYICKGRTVSLAELYPQSFGSRNKRFAADGAYYRPLQNGPIHECCLRPCGYAEIRQYCAVD*
D.mercatorum-7	TRINITY_DN26815_c0_g1	ATGAGCCAGATCCGCGGAGCAGCGGCGCGGCCACGTAATTGGACACTTCGTGGCGCCGTTCTGCTCCTGGCGCTGCAGCTGCTCCAGACGCCAAGCGCCCTGCAGCACACCGAGGAGGGCCTCGAGTTGCTCTTCCGCGAGCGCTCACAGTCGGATTGGGAGAACGTTTGGCATCGGGAGACGCACTCGCGCTGCCGGGACAAGCTAATCCGGCAGCTCTACTGGGCCTGCGAGAAGGACATCTACCGGCTGACGCGGCGCAACCGGAAGCGGGCCGGCGACGAGGTCTGGCAGAAGAGCAGCTCCAATCCGGCAGTGGGCGGGGCCGCCTCCACCTGGCTGCACGTGAACTACGCGAACATGTTACTGCGCAGCCGACGCTCCGACGCGCCCTCGATC…	MSQIRGAAARPRNWTLRGAVLLLALQLLQTPSALQHTEEGLELLFRERSQSDWENVWHRETHSRCRDKLIRQLYWACEKDIYRLTRRNRKRAGDEVWQKSSSNPAVGGAASTWLHVNYANMLLRSRRSDAPSITNECCTKAGCTWEEYAEYCPSNKRRNHY
D.mercatorum-8	TRINITY_DN25479_c0_g1	ATGAACTTTAAGTTCATGCTGCTCGCCCTCATCCTGGGCAGCTGCCTGCTGAGCGAGGCGCGCGCCTACTGCTCGCTGGACAAGATGAAGACCTTCGCCATGGAGGCCTGCGAGCGTCTGTTCCAGCAGGACGAGCCCAGAGAGCGGCGTTCCATAGACTTCAACGGACATCACAAAAACAAGCTATCACATGGCAAGATGGATAAGAAAAATCCGCATGGCGTCAAGCGCAGCAGCTTTCCCACTGGTGGCTACCTCAAGGTCAGCAGCGATCACTACCATCGGCTCATCCACCTGGATGTCCTGCCCCGCTATAAGCCCCTCAAGCACAACCAGGAGAAACGCCACAAGCGCGACAGCTCCGACAGAAGCTACAACAACATCTCCTACTGCTGCTTC…	MNFKFMLLALILGSCLLSEARAYCSLDKMKTFAMEACERLFQQDEPRERRSIDFNGHHKNKLSHGKMDKKNPHGVKRSSFPTGGYLKVSSDHYHRLIHLDVLPRYKPLKHNQEKRHKRDSSDRSYNNISYCCFNRCNDDFFC
Bactrocera dorsalis
Protein name	Accession number	CDS	Protein sequence
B.dorsalis-1	XP_011213239.2	ATGACTTTGTTGAGAATCTGCGCTTTGTTGCTTGTTCTATCAGTGGCCTTACATCACAGCACCGGCAGGACCGTTTGCGGTCCCGCACTGGATGCGGTACTCAGCACTATTTGCGTGAATGGCTTCAATACGAAATTCAAGAAATCAATGGAATGGGATGATCAGGGCAGCAATGCTCTGGAAGATGAGCTAGTCTTCCCTTACGCCAGGTTTCCGTTTCTGTCTGAGATCCATGGCGGGCAGGTGAATACGCTGGCAAAAACTCGCCGCCACCGAGACACGGTCTTAATCGGTGTTTATGATGAATGCTGCAACAAGGGCTGCACCTACAATGAAATTTTCTCCTACTGTAATAAGTTAAAGGTTCAGGATTGA	MTLLRICALLLVLSVALHHSTGRTVCGPALDAVLSTICVNGFNTKFKKSMEWDDQGSNALEDELVFPYARFPFLSEIHGGQVNTLAKTRRHRDTVLIGVYDECCNKGCTYNEIFSYCNKLKVQD
B.dorsalis-1-like	XP_029408322.2	ATGATGCCGAAGAACTTCTTGAAAATCTGCGCCGTGTTGATTGTTATGGCAGCGCTGTTGCCACAAGGTCAAAGCCAACGCACCGTTTGTGGACCGGCCTTGGACGCTGTGCTCAGCACCATTTGCGTCCATGGCTTCAACTCAAAGTTCAAGAAATCAGTGGAATGGGATGATTTGGGAAACAATGAAGTGGACTACGAGCTGCCCTTCCCCTATGCCAACTCGCCATTCTTAGCCAAGATTCACGGCGCTCAGTTTGACACATTAGCCAAGACTCGTCGTCACCGACACACAGGCACAGACACCGACACGGTCCTAACCGGTGTTTATGATGAGTGTTGCAGCAAGGCCTGCAGCTACAACGAGATTCTTTCGTATTGCAACACATTTTAA	MMPKNFLKICAVLIVMAALLPQGQSQRTVCGPALDAVLSTICVHGFNSKFKKSVEWDDLGNNEVDYELPFPYANSPFLAKIHGAQFDTLAKTRRHRHTGTDTDTVLTGVYDECCSKACSYNEILSYCNTF
B.dorsalis-LIRP	XP_011210854.2	ATGGTTTCGAGTTCGCTGAAAATTTGCGCTTTTCTAACAGTGTTCATAGTCAGCTTGCAGCATATTTCGGCGGAGCAGGCTGTTTGCGGTCCCGCCATTGACGCAGCCCTCAGTCTTATGTGCGAAAACGGTTTTAATACGAAATTCAAGAAATCACTGGATTGGGATGATCTCGGTAATACTGAGCCCGAAACACTGTCGCCCTTCGGCCTGATGAACTTTCCTTTCTTAGCCAAAATTCATGGCGGTCAGGTGGATACAGTGGCTAAAACTCGTCGTCGGCGGGATGGTGTCTACGACGAATGCTGCCGCAAAGCCTGCTCCTACAATGAGTTGTTATCCTACTGCAAATAA	MVSSSLKICAFLTVFIVSLQHISAEQAVCGPAIDAALSLMCENGFNTKFKKSLDWDDLGNTEPETLSPFGLMNFPFLAKIHGGQVDTVAKTRRRRDGVYDECCRKACSYNELLSYCK
B.dorsalis-4	XP_011210852.2	ATGGCACCAGCTTTTTCAAAATTGAGTGATCCCTTACGACAGTTAATTTGGATATTTTTAATTTTGTTGTCTTTGATGTTGTTGGTACATGATTGTGAAGCGGAAAAACCATCGGAGTTTCTTTGCGGCGACGCTCTGGACATTATGCTGTTCAGTGTTTGCAAAAATGGCTTTAATAAAAAAAATTTGGATGGTCCAATACGTTATCTGCGCAGTCGCAGGCACGCCGACGCCGATCAATTCCTGTTACCACGAAAATTCATGGCACAATTCCAACGGGGGGCATCGGTAGCACTTAGGAAAGGGAACCGTCAACCAAGTCTGAAGCAGTTGCTGAAGGAGGAGGCGCGTTGGCGTCGGAAACATCGAATCACTGGGAAGCGCTTGCGACGGAATTTG…	MAPAFSKLSDPLRQLIWIFLILLSLMLLVHDCEAEKPSEFLCGDALDIMLFSVCKNGFNKKNLDGPIRYLRSRRHADADQFLLPRKFMAQFQRGASVALRKGNRQPSLKQLLKEEARWRRKHRITGKRLRRNLTHSTGIADECCSIGCSYSDIARYCSALV
B.dorsalis-6	XP_011213888.1	ATGATGTTTCCTAAACACACCGTAAACTTTCCTAACCTGCTGTGCCTTAGTTTAGTCGTTATCAGTTTTGTATTTTGTGTGGAACTATCGCCGCACTGTACAGAAGCTTTACCTTTACTTCCTGGTGGTAGTAATGATGTGGAGTTCAAACGCTACTGTAGTACTAATCTCTCAGATGCGATCCGTCTCATATGCGGTGGACGCTACTACTCACTGTCTCGAAAATTTCCCGATAGTGTTGGCATGGGACACGTGTCCAGCCTGAAGCGGTTAGCCGGTGAGGAAGGTGAATATCGGCAACCTTTTCAAGGTGCCATACACGAGTGCTGTCGCCGTCCGTGCGGCTATCCGGAGCTCAAATCATATTGTGAACCCGATTACTGA	MMFPKHTVNFPNLLCLSLVVISFVFCVELSPHCTEALPLLPGGSNDVEFKRYCSTNLSDAIRLICGGRYYSLSRKFPDSVGMGHVSSLKRLAGEEGEYRQPFQGAIHECCRRPCGYPELKSYCEPDY
B.dorsalis-7	XP_049311021.1	ATGTTACCAACCCCCGGTATTTGGAATAGCAGCTTGTTTCTATGCTTTTTGTTACTGTATTTCTTGCAAGTGGACTCCATACATACCGAAGAGGGTTTGGAGCTCTTATTTCGAGAAAGATCACAATCGGATTGGGAAAATGTCTGGCATCAGGAGACACACTCACGCTGTCGCGACAAATTGATACGTCAACTGTTCTGGGCCTGTGAGAAGGACATTTATCGGCTGACACGGCGCAATCGCAAACGTACGGACAATGAAGCAATGCATAAAAGGAGCAAACCCATCGCACGTACCTGGTTGAAATTGGATTATGTCAACACGCTGTTGCGCACACGACGCGCCGATGCGCCCTCGATTACGAATGAGTGTTGCACTAAGGTCGGCTGCACTTGGGAG…	MLPTPGIWNSSLFLCFLLLYFLQVDSIHTEEGLELLFRERSQSDWENVWHQETHSRCRDKLIRQLFWACEKDIYRLTRRNRKRTDNEAMHKRSKPIARTWLKLDYVNTLLRTRRADAPSITNECCTKVGCTWEEYAEYCPSNKRRNHY
B.dorsalis-8	XP_011201638.2	ATGCATATAACGCTGCGATTACTATTGCCCACATTGCTTATTTGCGGCGCGCTGGCCAAAAGCCATGCCTATTGTTCACTGGAAAAAATGAAGATGTTCGCTATGGAAGCGTGCGAGCACCTATTCCAGCAAGATGAGGGAAGAGAGAAGCGTTCGCTGGCTCTACCATATGAACACAATTACATACATCACAATGAATATCCAAAATTGAATGATAAGCGTCACTTCATCAGCCGCAGCTTATACCCACATGGTGGTTATCTGAAAGTGGGCCAAGAGCACTTCAAAATTCTGAGTAAAGTCGATGTCTTTCCACGCTACAAGCCGAAAAAGCTGCATCACGACAAGAAGGAACGCTACAAGCGTGAACATGCGCTTAGCTACAACAACATACCATAT…	MHITLRILLPTLLICGALAKSHAYCSLEKMKMFAMEACEHLFQQDEGREKRSLALPYEHNYIHHNEYPKLNDKRHFISRSLYPHGGYLKVGQEHFKILSKVDVFPRYKPKKLHHDKKERYKREHALSYNNIPYCCYNKCEEDFFC
Drosophila melanogaster
Protein name	Accession number	CDS	Protein sequence
D.melanogaster-Ilp1	NP_648359	ATGTTTAGCCAGCACAACGGTGCAGCAGTACATGGCCTTCGGCTCCAGTCGCTGCTCATCGCAGCCATGCTCACCGCTGCAATGGCAATGGTCACGCCGACTGGCAGTGGTCACCAGTTGCTGCCCCCCGGAAACCACAAACTCTGCGGCCCCGCACTGTCCGATGCCATGGATGTGGTGTGTCCCCATGGCTTTAATACGCTGCCAAGGAAACGTGAAAGCTTGCTGGGCAACAGCGACGACGACGAGGACACGGAGCAGGAGGTGCAGGATGATAGCAGCATGTGGCAGACACTGGACGGGGCAGGATACTCTTTTAGTCCACTGCTAACCAATCTGTACGGATCCGAGGTCCTGATCAAGATGCGTCGCCACAGGAGACACCTGACCGGTGGCGTC…	MFSQHNGAAVHGLRLQSLLIAAMLTAAMAMVTPTGSGHQLLPPGNHKLCGPALSDAMDVVCPHGFNTLPRKRESLLGNSDDDEDTEQEVQDDSSMWQTLDGAGYSFSPLLTNLYGSEVLIKMRRHRRHLTGGVYDECCVKTCSYLELAIYCLPK*
D.melanogaster-Ilp2	NP_524012	ATGAGCAAGCCTTTGTCCTTCATCTCGATGGTGGCCGTGATTTTGCTGGCCAGCTCCACAGTGAAGTTGGCCCAAGGAACGCTCTGCAGTGAAAAGCTCAACGAGGTGCTGAGTATGGTGTGCGAGGAGTATAATCCCGTGATTCCACACAAGCGCGCCATGCCCGGTGCCGACAGCGATCTGGACGCCCTCAATCCCCTGCAGTTTGTCCAGGAGTTCGAGGAGGAGGATAACTCGATATCGGAACCGCTGCGAAGTGCCCTCTTTCCTGGGAGCTATCTTGGGGGTGTACTCAATTCCCTGGCTGAAGTCCGGAGGCGAACTCGCCAACGGCAAGGAATCGTGGAGAGGTGCTGCAAAAAGTCCTGTGATATGAAGGCTCTGCGGGAGTACTGCTCC…	MSKPLSFISMVAVILLASSTVKLAQGTLCSEKLNEVLSMVCEEYNPVIPHKRAMPGADSDLDALNPLQFVQEFEEEDNSISEPLRSALFPGSYLGGVLNSLAEVRRRTRQRQGIVERCCKKSCDMKALREYCSVVRN*
D.melanogaster-Ilp3	NP_648360	ATGGGCATCGAGATGAGGTGTCAGGACAGGAGGATCCTGCTACCTAGCCTACTCCTACTAATCCTTATGATCGGCGGTGTCCAGGCCACCATGAAGTTGTGCGGCCGCAAACTGCCCGAAACTCTCTCCAAGCTCTGTGTGTATGGCTTCAACGCAATGACCAAGAGAACTTTGGACCCCGTGAACTTCAATCAGATCGATGGCTTCGAAGACCGTTCCCTGCTGGAAAGACTGTTGAGTGATAGTTCGGTTCAGATGCTCAAGACTCGACGTCTTCGGGATGGAGTCTTCGACGAGTGTTGCCTGAAGTCGTGCACCATGGATGAGGTGCTGAGATATTGTGCTGCCAAGCCGAGAACGTAA	MGIEMRCQDRRILLPSLLLLILMIGGVQATMKLCGRKLPETLSKLCVYGFNAMTKRTLDPVNFNQIDGFEDRSLLERLLSDSSVQMLKTRRLRDGVFDECCLKSCTMDEVLRYCAAKPRT*
D.melanogaster-Ilp4	NP_648361	ATGAGCCTGATTAGACTGGGACTGGCGCTGCTGCTCCTGCTGGCCACCGTGTCGCAGTTACTGCAGCCGGTCCAGGGACGCCGAAAGATGTGCGGCGAGGCTCTGATCCAGGCACTGGATGTGATTTGTGTTAATGGATTTACACGCCGTGTCAGGCGGAGCAGTGCGTCTAAGGATGCTAGAGTGCGAGACCTTATCCGTAAGCTACAGCAGCCGGATGAGGACATTGAACAGGAAACGGAAACGGGAAGGTTAAAGCAGAAGCATACGGATGCGGATACGGAGAAGGGTGTGCCACCGGCCGTCGGAAGTGGACGAAAGTTGCGACGCCATCGGCGACGCATCGCCCACGAGTGTTGCAAGGAGGGCTGCACCTACGACGATATACTGGACTACTGC…	MSLIRLGLALLLLLATVSQLLQPVQGRRKMCGEALIQALDVICVNGFTRRVRRSSASKDARVRDLIRKLQQPDEDIEQETETGRLKQKHTDADTEKGVPPAVGSGRKLRRHRRRIAHECCKEGCTYDDILDYCA*
D.melanogaster-Ilp5	NP_996037	ATGATGTTCCGCTCCGTGATCCCAGTTCTCCTGTTCCTGATCCCGCTCCTGCTATCCGCCCAGGCCGCAAACTCGCTGCGGGCTTGTGGCCCCGCCTTGATGGACATGCTGAGGGTTGCCTGTCCCAATGGATTCAATTCAATGTTCGCCAAACGAGGCACCTTGGGCCTATTCGATTATGAGGACCACTTGGCGGATTTGGATAGCTCCGAATCTCACCACATGAACTCACTGTCGAGCATTCGGCGCGATTTTCGCGGCGTTGTCGACTCCTGTTGCCGCAAATCGTGTTCCTTTTCCACGTTGAGGGCATACTGCGACTCCTAA	MMFRSVIPVLLFLIPLLLSAQAANSLRACGPALMDMLRVACPNGFNSMFAKRGTLGLFDYEDHLADLDSSESHHMNSLSSIRRDFRGVVDSCCRKSCSFSTLRAYCDS*
D.melanogaster-Ilp6	NP_001188538	ATGGTTCTCAAAGTGCCGACGTCCAAAGTCCTGCTAGTCCTGGCCACCTTGTTCGCCGTGGCGGCGATGATCAGCAGCTGGATGCCCCAGGTGGCGGCCAGTCCGCTCGCACCCACGGAATACGAACAGAGACGCATGATGTGCTCCACCGGCCTCAGCGATGTGATACAGAAGATATGCGTAAGCGGAACGGTGGCCCTTGGCGATGTATTTCCCAACAGTTTCGGGAAGCGCAGGAAGCGCGACTTGCAGAACGTAACCGATTTGTGCTGCAAGTCGGGTGGCTGCACCTACAGGGAGCTCTTGCAGTACTGCAAAGGATAG	MVLKVPTSKVLLVLATLFAVAAMISSWMPQVAASPLAPTEYEQRRMMCSTGLSDVIQKICVSGTVALGDVFPNSFGKRRKRDLQNVTDLCCKSGGCTYRELLQYCKG*
D.melanogaster-Ilp7	NP_570070	ATGACCAGAATGATAATACAAAACTCGGGCAGCTGGACACTTTGCGGAGCTGTACTCCTGTTCGTCCTGCCGCTGATACCCACGCCGGAGGCACTGCAGCACACCGAGGAGGGTCTCGAGATGCTTTTCCGCGAGCGTTCCCAATCGGACTGGGAGAACGTGTGGCACCAGGAGACGCACTCCCGCTGCCGTGACAAGCTGGTCCGCCAGCTATATTGGGCCTGCGAGAAGGACATTTACCGACTGACACGGCGCAACAAAAAGAGGACGGGCAATGATGAGGCTTGGATCAAGAAGACAACCACGGAACCTGATGGCTCCACCTGGCTGCACGTGAACTATGCCAACATGTTTCTGCGAAGTCGTCGATCGGATGGAAACACTCCATCGATATCGAAC…	MTRMIIQNSGSWTLCGAVLLFVLPLIPTPEALQHTEEGLEMLFRERSQSDWENVWHQETHSRCRDKLVRQLYWACEKDIYRLTRRNKKRTGNDEAWIKKTTTEPDGSTWLHVNYANMFLRSRRSDGNTPSISNECCTKAGCTWEEYAEYCPSNKRRNHY*
D.melanogaster-Ilp8	NP_648949	ATGAGTTCAAAGTTGCATATGTGCCGCTGGATGCTGCTGGTCATCGGAGTCTGTTGCCTGATGGGCAGCTCGTCGGGCAGCTTCTGCTCCCTGGAGCGGATGAAGAAGTTCGCGATGGAGGCGTGCGAGCACCTCTTTCAGGCGGACGAGGGTGCCCGCCGCGACAGAAGGTCCATCGAGTTCGCGCACCACCATCTGAATCGACTTGGATCCGGCAAAACGCACAACAAGCATCACTACATCAGCCGAAGCAGCTATCCAATGGGTGGCTACCTGAAGGTGACCCGGGAGCACTTCAATCGCCTCAGCGAACTGGACATCTTTCCGCGCTACAAGCCCATCAAGCCGCACCACGAAAAGAAGCATCGCTTCAAGAGGGATCACTCGAGCAGGTCCTAC…	MSSKLHMCRWMLLVIGVCCLMGSSSGSFCSLERMKKFAMEACEHLFQADEGARRDRRSIEFAHHHLNRLGSGKTHNKHHYISRSSYPMGGYLKVTREHFNRLSELDIFPRYKPIKPHHEKKHRFKRDHSSRSYNNIPYCCLNQCEEEFFC*
